# Supplementary material for: In Vitro and In Silico Antidiabetic Efficacy of Solanum lasiocarpum Dunal Fruit Extract
Source: PLoS One. 2025 Mar 10;20(3):e0312600. doi: 10.1371/journal.pone.0312600 (PMC11892833; doi:10.1371/journal.pone.0312600)
Supplement: S1A Table — (XLSX) [file pone.0312600.s001.xlsx]

## Sheet: Sheet1
Title	Entry ID	Entry Name	PUBCHEM_COMPOUND_CID	PUBCHEM_COMPOUND_CANONICALIZED	PUBCHEM_CACTVS_COMPLEXITY	PUBCHEM_CACTVS_HBOND_ACCEPTOR	PUBCHEM_CACTVS_HBOND_DONOR	PUBCHEM_CACTVS_ROTATABLE_BOND	PUBCHEM_CACTVS_SUBSKEYS	PUBCHEM_IUPAC_OPENEYE_NAME	PUBCHEM_IUPAC_CAS_NAME	PUBCHEM_IUPAC_NAME_MARKUP	PUBCHEM_IUPAC_NAME	PUBCHEM_IUPAC_SYSTEMATIC_NAME	PUBCHEM_IUPAC_TRADITIONAL_NAME	PUBCHEM_IUPAC_INCHI	PUBCHEM_IUPAC_INCHIKEY	PUBCHEM_XLOGP3_AA	PUBCHEM_EXACT_MASS	PUBCHEM_MOLECULAR_FORMULA	PUBCHEM_MOLECULAR_WEIGHT	PUBCHEM_OPENEYE_CAN_SMILES	PUBCHEM_OPENEYE_ISO_SMILES	PUBCHEM_CACTVS_TPSA	PUBCHEM_MONOISOTOPIC_WEIGHT	PUBCHEM_TOTAL_CHARGE	PUBCHEM_HEAVY_ATOM_COUNT	PUBCHEM_ATOM_DEF_STEREO_COUNT	PUBCHEM_ATOM_UDEF_STEREO_COUNT	PUBCHEM_BOND_DEF_STEREO_COUNT	PUBCHEM_BOND_UDEF_STEREO_COUNT	PUBCHEM_ISOTOPIC_ATOM_COUNT	PUBCHEM_COMPONENT_COUNT	PUBCHEM_CACTVS_TAUTO_COUNT	PUBCHEM_COORDINATE_TYPE	chiral flag	version	Source Path	Source File	Source File Index	PUBCHEM_CACTVS_TPSA-1	PUBCHEM_XLOGP3	PUBCHEM_BONDANNOTATIONS	PUBCHEM_CACTVS_COMPLEXITY-1	PUBCHEM_XLOGP3-1	PUBCHEM_XLOGP3_AA-1	PUBCHEM_CONFORMER_RMSD	PUBCHEM_CONFORMER_DIVERSEORDER	PUBCHEM_MMFF94_PARTIAL_CHARGES
94448	2356	Structure2D_COMPOUND_CID_94448.1	94448	1	625	16	11	11	AAADcfB4PgAAAAAAAAAAAAAAAAAAAAAAAAAkSAAAAAAAAAAAAAAAGgAACAAACBSwgAMACAAABgAIAAgQgAIAAAAAAAAAAAFAAAAREBYAAAAiQAAFIAAHAAHKbAxAAAAAAAAAAAAAAAAAAAAAAAAAAAAAAA==	(2R,3R,4R,5R)-2,3,5,6-tetrahydroxy-4-[(2R,3R,4S,5S,6R)-3,4,5-trihydroxy-6-[[(2S,3R,4S,5S,6R)-3,4,5-trihydroxy-6-(hydroxymethyl)tetrahydropyran-2-yl]oxymethyl]tetrahydropyran-2-yl]oxy-hexanal	(2R,3R,4R,5R)-2,3,5,6-tetrahydroxy-4-[[(2R,3R,4S,5S,6R)-3,4,5-trihydroxy-6-[[(2S,3R,4S,5S,6R)-3,4,5-trihydroxy-6-(hydroxymethyl)-2-oxanyl]oxymethyl]-2-oxanyl]oxy]hexanal	(2<I>R</I>,3<I>R</I>,4<I>R</I>,5<I>R</I>)-2,3,5,6-tetrahydroxy-4-[(2<I>R</I>,3<I>R</I>,4<I>S</I>,5<I>S</I>,6<I>R</I>)-3,4,5-trihydroxy-6-[[(2<I>S</I>,3<I>R</I>,4<I>S</I>,5<I>S</I>,6<I>R</I>)-3,4,5-trihydroxy-6-(hydroxymethyl)oxan-2-yl]oxymethyl]oxan-2-yl]oxyhexanal	(2R,3R,4R,5R)-2,3,5,6-tetrahydroxy-4-[(2R,3R,4S,5S,6R)-3,4,5-trihydroxy-6-[[(2S,3R,4S,5S,6R)-3,4,5-trihydroxy-6-(hydroxymethyl)oxan-2-yl]oxymethyl]oxan-2-yl]oxyhexanal	(2R,3R,4R,5R)-4-[(2R,3R,4S,5S,6R)-6-[[(2S,3R,4S,5S,6R)-6-(hydroxymethyl)-3,4,5-tris(oxidanyl)oxan-2-yl]oxymethyl]-3,4,5-tris(oxidanyl)oxan-2-yl]oxy-2,3,5,6-tetrakis(oxidanyl)hexanal	(2R,3R,4R,5R)-2,3,5,6-tetrahydroxy-4-[(2R,3R,4S,5S,6R)-3,4,5-trihydroxy-6-[[(2S,3R,4S,5S,6R)-3,4,5-trihydroxy-6-methylol-tetrahydropyran-2-yl]oxymethyl]tetrahydropyran-2-yl]oxy-hexanal	InChI=1S/C18H32O16/c19-1-5(22)9(24)16(6(23)2-20)34-18-15(30)13(28)11(26)8(33-18)4-31-17-14(29)12(27)10(25)7(3-21)32-17/h1,5-18,20-30H,2-4H2/t5-,6+,7+,8+,9+,10+,11+,12-,13-,14+,15+,16+,17-,18+/m0/s1	ZCLAHGAZPPEVDX-MQHGYYCBSA-N	-7.200	504.169	C18H32O16	504.400	C(C1C(C(C(C(O1)OCC2C(C(C(C(O2)OC(C(CO)O)C(C(C=O)O)O)O)O)O)O)O)O)O	C([C@@H]1[C@H]([C@@H]([C@H]([C@H](O1)OC[C@@H]2[C@H]([C@@H]([C@H]([C@H](O2)O[C@H]([C@@H](CO)O)[C@@H]([C@H](C=O)O)O)O)O)O)O)O)O)O	277	504.169	0	34	14	0	0	0	0	1	-1	1 5 255	TRUE	0	C:\Users\qiang\Documents\Schrodinger\QIKPROP_3	QIKPROP_3-out.maegz	1			26 10 5 29 11 5 30 12 6 32 14 5 17 24 5 22 2 5 27 31 6 21 3 6 28 3 6 18 5 6 19 6 5 20 7 6 23 8 5 25 9 6
44257573	2357	PubChem_compound_text_7,4'-Dihydroxyflavone 7-rutinoside_records.1	44257573	1	907	13	7	6	AAADceB4PAAAAAAAAAAAAAAAAAAAAAAAAAA0aIECAAAAAACBQAAAGgAACAAADBSwmAMyDoAABgCIAqBSAAACCAAkIAAIiAEGCMgdNzaGNRqieWCl4BUPuYfI7KzOIAAACAAIAABAAAAQABAAAAAAAAAAAA==	2-(4-hydroxyphenyl)-7-[(2S,4S,5S)-3,4,5-trihydroxy-6-[[(2R,4S,5R)-3,4,5-trihydroxy-6-methyl-tetrahydropyran-2-yl]oxymethyl]tetrahydropyran-2-yl]oxy-chromen-4-one	2-(4-hydroxyphenyl)-7-[[(2S,4S,5S)-3,4,5-trihydroxy-6-[[(2R,4S,5R)-3,4,5-trihydroxy-6-methyl-2-oxanyl]oxymethyl]-2-oxanyl]oxy]-1-benzopyran-4-one	2-(4-hydroxyphenyl)-7-[(2<I>S</I>,4<I>S</I>,5<I>S</I>)-3,4,5-trihydroxy-6-[[(2<I>R</I>,4<I>S</I>,5<I>R</I>)-3,4,5-trihydroxy-6-methyloxan-2-yl]oxymethyl]oxan-2-yl]oxychromen-4-one	2-(4-hydroxyphenyl)-7-[(2S,4S,5S)-3,4,5-trihydroxy-6-[[(2R,4S,5R)-3,4,5-trihydroxy-6-methyloxan-2-yl]oxymethyl]oxan-2-yl]oxychromen-4-one	2-(4-hydroxyphenyl)-7-[(2S,4S,5S)-6-[[(2R,4S,5R)-6-methyl-3,4,5-tris(oxidanyl)oxan-2-yl]oxymethyl]-3,4,5-tris(oxidanyl)oxan-2-yl]oxy-chromen-4-one	2-(4-hydroxyphenyl)-7-[(2S,4S,5S)-3,4,5-trihydroxy-6-[[(2R,4S,5R)-3,4,5-trihydroxy-6-methyl-tetrahydropyran-2-yl]oxymethyl]tetrahydropyran-2-yl]oxy-chromone	InChI=1S/C27H30O13/c1-11-20(30)22(32)24(34)26(37-11)36-10-19-21(31)23(33)25(35)27(40-19)38-14-6-7-15-16(29)9-17(39-18(15)8-14)12-2-4-13(28)5-3-12/h2-9,11,19-28,30-35H,10H2,1H3/t11?,19?,20-,21+,22-,23-,24?,25?,26+,27+/m0/s1	VKIXHBBLGJKSAO-JPZLSHGSSA-N		562.169	C27H30O13	562.500	CC1C(C(C(C(O1)OCC2C(C(C(C(O2)OC3=CC4=C(C=C3)C(=O)C=C(O4)C5=CC=C(C=C5)O)O)O)O)O)O)O	CC1[C@@H]([C@@H](C([C@@H](O1)OCC2[C@H]([C@@H](C([C@@H](O2)OC3=CC4=C(C=C3)C(=O)C=C(O4)C5=CC=C(C=C5)O)O)O)O)O)O)O	205	562.169	0	40	6	4	0	0	0	1	-1	1 5 255	TRUE	0	C:\Users\qiang\Documents\Schrodinger\QIKPROP_3	QIKPROP_3-out.maegz	1			21 10 5 11 29 8 11 33 8 14 24 3 22 25 3 26 27 8 26 28 8 27 29 8 28 31 8 29 30 8 19 3 5 30 31 8 30 32 8 32 34 8 33 34 8 35 36 8 35 37 8 36 38 8 37 39 8 38 40 8 39 40 8 15 4 5 16 5 6 23 6 6 17 7 3 18 8 3 20 9 5			-1
439512	2358	Structure2D_COMPOUND_CID_439512.1	439512	1	382	11	8	4	AAADceBwPAAAAAAAAAAAAAAAAAAAAAAAAAAkSAAAAAAAAAAAAAAAGgAACAAACBSwgAMACAAABgAAAAAAAAAAAAAAAAAAAAAAAAAREAIAAAAiQAAFAAAHAAHAYAwAAAAAAAAAAAAAAAAAAAAAAAAAAAAAAA==	(3R,4S,5R,6R)-6-(hydroxymethyl)-4-[(2R,3R,4S,5S,6R)-3,4,5-trihydroxy-6-(hydroxymethyl)tetrahydropyran-2-yl]oxy-tetrahydropyran-2,3,5-triol	(3R,4S,5R,6R)-6-(hydroxymethyl)-4-[[(2R,3R,4S,5S,6R)-3,4,5-trihydroxy-6-(hydroxymethyl)-2-oxanyl]oxy]oxane-2,3,5-triol	(3<I>R</I>,4<I>S</I>,5<I>R</I>,6<I>R</I>)-6-(hydroxymethyl)-4-[(2<I>R</I>,3<I>R</I>,4<I>S</I>,5<I>S</I>,6<I>R</I>)-3,4,5-trihydroxy-6-(hydroxymethyl)oxan-2-yl]oxyoxane-2,3,5-triol	(3R,4S,5R,6R)-6-(hydroxymethyl)-4-[(2R,3R,4S,5S,6R)-3,4,5-trihydroxy-6-(hydroxymethyl)oxan-2-yl]oxyoxane-2,3,5-triol	(3R,4S,5R,6R)-6-(hydroxymethyl)-4-[(2R,3R,4S,5S,6R)-6-(hydroxymethyl)-3,4,5-tris(oxidanyl)oxan-2-yl]oxy-oxane-2,3,5-triol	(3R,4S,5R,6R)-6-methylol-4-[(2R,3R,4S,5S,6R)-3,4,5-trihydroxy-6-methylol-tetrahydropyran-2-yl]oxy-tetrahydropyran-2,3,5-triol	InChI=1S/C12H22O11/c13-1-3-5(15)7(17)8(18)12(22-3)23-10-6(16)4(2-14)21-11(20)9(10)19/h3-20H,1-2H2/t3-,4-,5-,6-,7+,8-,9-,10+,11?,12-/m1/s1	QIGJYVCQYDKYDW-NSYYTRPSSA-N	-4.200	342.116	C12H22O11	342.300	C(C1C(C(C(C(O1)O)O)OC2C(C(C(C(O2)CO)O)O)O)O)O	C([C@@H]1[C@H]([C@@H]([C@H]([C@H](O1)O[C@H]2[C@@H]([C@H](OC([C@@H]2O)O)CO)O)O)O)O)O	190	342.116	0	23	9	1	0	0	0	1	-1	1 5 255	TRUE	0	C:\Users\qiang\Documents\Schrodinger\QIKPROP_3	QIKPROP_3-out.maegz	1			12 1 6 14 1 6 19 22 6 20 23 5 13 4 5 15 5 6 16 6 5 17 7 5 18 8 6 21 9 3
15698968	2359	Structure2D_COMPOUND_CID_15698968.1	15698968	1	1180	18	12	1	AAADceB4PgAAAAAAAAAAAAAAAAAAAAAAAAA0YMEAAAAAAACRUAAAGgAACAAADBSgmAIwDoAABgCIAiDSCAACAAAkIAAAiAEGiMgJNzKCNBqCcQElwBULuYfK7PzOoAADCAAYQABAAAYQADCAAAAAAAAAAA==	(1S,2S,24R,25R,29R)-7,8,9,12,13,14,17,18,19,25,29-undecahydroxy-24-(hydroxymethyl)-3,23,26-trioxahexacyclo[13.10.3.12,6.05,10.011,28.016,21]nonacosa-5(10),6,8,11,13,15(28),16,18,20-nonaene-4,22,27-trione	(1S,2S,24R,25R,29R)-7,8,9,12,13,14,17,18,19,25,29-undecahydroxy-24-(hydroxymethyl)-3,23,26-trioxahexacyclo[13.10.3.12,6.05,10.011,28.016,21]nonacosa-5(10),6,8,11,13,15(28),16,18,20-nonaene-4,22,27-trione	(1<I>S</I>,2<I>S</I>,24<I>R</I>,25<I>R</I>,29<I>R</I>)-7,8,9,12,13,14,17,18,19,25,29-undecahydroxy-24-(hydroxymethyl)-3,23,26-trioxahexacyclo[13.10.3.1<SUP>2,6</SUP>.0<SUP>5,10</SUP>.0<SUP>11,28</SUP>.0<SUP>16,21</SUP>]nonacosa-5(10),6,8,11,13,15(28),16,18,20-nonaene-4,22,27-trione	(1S,2S,24R,25R,29R)-7,8,9,12,13,14,17,18,19,25,29-undecahydroxy-24-(hydroxymethyl)-3,23,26-trioxahexacyclo[13.10.3.12,6.05,10.011,28.016,21]nonacosa-5(10),6,8,11,13,15(28),16,18,20-nonaene-4,22,27-trione	(1S,2S,24R,25R,29R)-24-(hydroxymethyl)-7,8,9,12,13,14,17,18,19,25,29-undecakis(oxidanyl)-3,23,26-trioxahexacyclo[13.10.3.12,6.05,10.011,28.016,21]nonacosa-5(10),6,8,11,13,15(28),16,18,20-nonaene-4,22,27-trione	(1S,2S,24R,25R,29R)-7,8,9,12,13,14,17,18,19,25,29-undecahydroxy-24-methylol-3,23,26-trioxahexacyclo[13.10.3.12,6.05,10.011,28.016,21]nonacosa-5(10),6,8,11,13,15(28),16,18,20-nonaene-4,22,27-trione	InChI=1S/C27H20O18/c28-2-5-14(31)23-24-20(37)12-11(27(42)45-24)9(18(35)22(39)19(12)36)8-10(26(41)44-23)7(16(33)21(38)17(8)34)6-3(25(40)43-5)1-4(29)13(30)15(6)32/h1,5,14,20,23-24,28-39H,2H2/t5-,14-,20-,23+,24+/m1/s1	PPUHUWSVCUJGTD-HNBYGWOQSA-N	-0.500	632.065	C27H20O18	632.400	C1=C2C(=C(C(=C1O)O)O)C3=C4C(=C(C(=C3O)O)O)C5=C6C(=C(C(=C5O)O)O)C(C(C(C(C(OC2=O)CO)O)OC4=O)OC6=O)O	C1=C2C(=C(C(=C1O)O)O)C3=C4C(=C(C(=C3O)O)O)C5=C6C(=C(C(=C5O)O)O)[C@H]([C@@H]([C@H]([C@@H]([C@H](OC2=O)CO)O)OC4=O)OC6=O)O	322	632.065	0	45	5	0	0	0	0	1	-1	1 5 255	TRUE	0	C:\Users\qiang\Documents\Schrodinger\QIKPROP_3	QIKPROP_3-out.maegz	1			19 46 6 20 47 6 23 25 8 23 29 8 24 31 6 25 26 8 26 33 8 28 30 8 28 36 8 29 35 8 21 3 5 30 34 8 33 35 8 34 38 8 36 40 8 37 39 8 37 42 8 38 40 8 39 43 8 22 4 5 42 44 8 43 45 8 44 45 8
124021	2360	Structure2D_COMPOUND_CID_124021.1	124021	1	406	10	7	4	AAADceBwPAAAAAAAAAAAAAAAAAAAAAAAAAA0QAAAAAAAAAABAAAAGgAACAAADBSwmAMwDoAABgCIAiDSCAACAAAkIAAAiAEGiMgZNzKCNRqicQElwBUPuYfK7DzOIAABCAAAQABAAAIQAACAAAAAAAAAAA==	[(2S,3R,4S,5S,6R)-3,4,5-trihydroxy-6-(hydroxymethyl)tetrahydropyran-2-yl] 3,4,5-trihydroxybenzoate	3,4,5-trihydroxybenzoic acid [(2S,3R,4S,5S,6R)-3,4,5-trihydroxy-6-(hydroxymethyl)-2-oxanyl] ester	[(2<I>S</I>,3<I>R</I>,4<I>S</I>,5<I>S</I>,6<I>R</I>)-3,4,5-trihydroxy-6-(hydroxymethyl)oxan-2-yl] 3,4,5-trihydroxybenzoate	[(2S,3R,4S,5S,6R)-3,4,5-trihydroxy-6-(hydroxymethyl)oxan-2-yl] 3,4,5-trihydroxybenzoate	[(2S,3R,4S,5S,6R)-6-(hydroxymethyl)-3,4,5-tris(oxidanyl)oxan-2-yl] 3,4,5-tris(oxidanyl)benzoate	3,4,5-trihydroxybenzoic acid [(2S,3R,4S,5S,6R)-3,4,5-trihydroxy-6-methylol-tetrahydropyran-2-yl] ester	InChI=1S/C13H16O10/c14-3-7-9(18)10(19)11(20)13(22-7)23-12(21)4-1-5(15)8(17)6(16)2-4/h1-2,7,9-11,13-20H,3H2/t7-,9-,10+,11-,13+/m1/s1	GDVRUDXLQBVIKP-HQHREHCSSA-N	-1.400	332.074	C13H16O10	332.260	C1=C(C=C(C(=C1O)O)O)C(=O)OC2C(C(C(C(O2)CO)O)O)O	C1=C(C=C(C(=C1O)O)O)C(=O)O[C@H]2[C@@H]([C@H]([C@@H]([C@H](O2)CO)O)O)O	177	332.074	0	23	5	0	0	0	0	1	-1	1 5 255	TRUE	0	C:\Users\qiang\Documents\Schrodinger\QIKPROP_3	QIKPROP_3-out.maegz	1			13 16 5 18 19 8 18 20 8 19 22 8 11 2 6 20 21 8 21 23 8 22 23 8 12 3 5 15 4 5 14 5 6
15698968	2361	Structure2D_COMPOUND_CID_15698968.1	15698968	1	1180	18	12	1	AAADceB4PgAAAAAAAAAAAAAAAAAAAAAAAAA0YMEAAAAAAACRUAAAGgAACAAADBSgmAIwDoAABgCIAiDSCAACAAAkIAAAiAEGiMgJNzKCNBqCcQElwBULuYfK7PzOoAADCAAYQABAAAYQADCAAAAAAAAAAA==	(1S,2S,24R,25R,29R)-7,8,9,12,13,14,17,18,19,25,29-undecahydroxy-24-(hydroxymethyl)-3,23,26-trioxahexacyclo[13.10.3.12,6.05,10.011,28.016,21]nonacosa-5(10),6,8,11,13,15(28),16,18,20-nonaene-4,22,27-trione	(1S,2S,24R,25R,29R)-7,8,9,12,13,14,17,18,19,25,29-undecahydroxy-24-(hydroxymethyl)-3,23,26-trioxahexacyclo[13.10.3.12,6.05,10.011,28.016,21]nonacosa-5(10),6,8,11,13,15(28),16,18,20-nonaene-4,22,27-trione	(1<I>S</I>,2<I>S</I>,24<I>R</I>,25<I>R</I>,29<I>R</I>)-7,8,9,12,13,14,17,18,19,25,29-undecahydroxy-24-(hydroxymethyl)-3,23,26-trioxahexacyclo[13.10.3.1<SUP>2,6</SUP>.0<SUP>5,10</SUP>.0<SUP>11,28</SUP>.0<SUP>16,21</SUP>]nonacosa-5(10),6,8,11,13,15(28),16,18,20-nonaene-4,22,27-trione	(1S,2S,24R,25R,29R)-7,8,9,12,13,14,17,18,19,25,29-undecahydroxy-24-(hydroxymethyl)-3,23,26-trioxahexacyclo[13.10.3.12,6.05,10.011,28.016,21]nonacosa-5(10),6,8,11,13,15(28),16,18,20-nonaene-4,22,27-trione	(1S,2S,24R,25R,29R)-24-(hydroxymethyl)-7,8,9,12,13,14,17,18,19,25,29-undecakis(oxidanyl)-3,23,26-trioxahexacyclo[13.10.3.12,6.05,10.011,28.016,21]nonacosa-5(10),6,8,11,13,15(28),16,18,20-nonaene-4,22,27-trione	(1S,2S,24R,25R,29R)-7,8,9,12,13,14,17,18,19,25,29-undecahydroxy-24-methylol-3,23,26-trioxahexacyclo[13.10.3.12,6.05,10.011,28.016,21]nonacosa-5(10),6,8,11,13,15(28),16,18,20-nonaene-4,22,27-trione	InChI=1S/C27H20O18/c28-2-5-14(31)23-24-20(37)12-11(27(42)45-24)9(18(35)22(39)19(12)36)8-10(26(41)44-23)7(16(33)21(38)17(8)34)6-3(25(40)43-5)1-4(29)13(30)15(6)32/h1,5,14,20,23-24,28-39H,2H2/t5-,14-,20-,23+,24+/m1/s1	PPUHUWSVCUJGTD-HNBYGWOQSA-N	-0.500	632.065	C27H20O18	632.400	C1=C2C(=C(C(=C1O)O)O)C3=C4C(=C(C(=C3O)O)O)C5=C6C(=C(C(=C5O)O)O)C(C(C(C(C(OC2=O)CO)O)OC4=O)OC6=O)O	C1=C2C(=C(C(=C1O)O)O)C3=C4C(=C(C(=C3O)O)O)C5=C6C(=C(C(=C5O)O)O)[C@H]([C@@H]([C@H]([C@@H]([C@H](OC2=O)CO)O)OC4=O)OC6=O)O	322	632.065	0	45	5	0	0	0	0	1	-1	1 5 255	TRUE	0	C:\Users\qiang\Documents\Schrodinger\QIKPROP_3	QIKPROP_3-out.maegz	1			19 46 6 20 47 6 23 25 8 23 29 8 24 31 6 25 26 8 26 33 8 28 30 8 28 36 8 29 35 8 21 3 5 30 34 8 33 35 8 34 38 8 36 40 8 37 39 8 37 42 8 38 40 8 39 43 8 22 4 5 42 44 8 43 45 8 44 45 8
15942881	2362	Structure2D_COMPOUND_CID_15942881.1	15942881	1	360	11	7	7	AAADceBwPAIAAAAAAAAAAAAAAAAAAAAAAAAkAAAAAAAAAAAAAAAAGgAACCAACBSwgAMACAAABxAAQAAAAIAAAAAAAAAAAAAAAAAREAIAAAAiQAAFAAAHAAHAYAwAAAAAAAAAAAAAAAAAAAAAAAAAAAAAAA==	[(2R)-3-hydroxy-2-[(2R,3R,4S,5S,6R)-3,4,5-trihydroxy-6-(hydroxymethyl)tetrahydropyran-2-yl]oxy-propyl] dihydrogen phosphate	[(2R)-3-hydroxy-2-[[(2R,3R,4S,5S,6R)-3,4,5-trihydroxy-6-(hydroxymethyl)-2-oxanyl]oxy]propyl] dihydrogen phosphate	[(2<I>R</I>)-3-hydroxy-2-[(2<I>R</I>,3<I>R</I>,4<I>S</I>,5<I>S</I>,6<I>R</I>)-3,4,5-trihydroxy-6-(hydroxymethyl)oxan-2-yl]oxypropyl] dihydrogen phosphate	[(2R)-3-hydroxy-2-[(2R,3R,4S,5S,6R)-3,4,5-trihydroxy-6-(hydroxymethyl)oxan-2-yl]oxypropyl] dihydrogen phosphate	[(2R)-2-[(2R,3R,4S,5S,6R)-6-(hydroxymethyl)-3,4,5-tris(oxidanyl)oxan-2-yl]oxy-3-oxidanyl-propyl] dihydrogen phosphate	[(2R)-3-hydroxy-2-[(2R,3R,4S,5S,6R)-3,4,5-trihydroxy-6-methylol-tetrahydropyran-2-yl]oxy-propyl] dihydrogen phosphate	InChI=1S/C9H19O11P/c10-1-4(3-18-21(15,16)17)19-9-8(14)7(13)6(12)5(2-11)20-9/h4-14H,1-3H2,(H2,15,16,17)/t4-,5-,6-,7+,8-,9-/m1/s1	PLJAVYDLNJODGD-VMQOHUEUSA-N	-4.400	334.066	C9H19O11P	334.210	C(C1C(C(C(C(O1)OC(CO)COP(=O)(O)O)O)O)O)O	C([C@@H]1[C@H]([C@@H]([C@H]([C@@H](O1)O[C@H](CO)COP(=O)(O)O)O)O)O)O	186	334.066	0	21	6	0	0	0	0	1	-1	1 5 255	TRUE	0	C:\Users\qiang\Documents\Schrodinger\QIKPROP_3	QIKPROP_3-out.maegz	1			16 18 5 17 3 5 19 3 6 13 4 5 14 5 6 15 6 6
85183002	2363	Structure2D_COMPOUND_CID_85183002.1	85183002	1	786	11	6	8	AAADcfB4PAAAAAAAAAAAAAAAAAAAAAAAAAAkSIAAAAAAAAAAAAAAGgAACAAADxSwgAMCCAAABgCIAqBSAAAAAAAgAAAACAEAAEgREBIAAQAiQAAFgAAPAQPI6PyPgAAAAAAAAAAAAAAAAAAAAAAAAAAAAA==	3,5,5-trimethyl-4-[3-[3,4,5-trihydroxy-6-[(3,4,5-trihydroxy-6-methyl-tetrahydropyran-2-yl)oxymethyl]tetrahydropyran-2-yl]oxybutyl]cyclohex-2-en-1-one	3,5,5-trimethyl-4-[3-[[3,4,5-trihydroxy-6-[(3,4,5-trihydroxy-6-methyl-2-oxanyl)oxymethyl]-2-oxanyl]oxy]butyl]-1-cyclohex-2-enone	3,5,5-trimethyl-4-[3-[3,4,5-trihydroxy-6-[(3,4,5-trihydroxy-6-methyloxan-2-yl)oxymethyl]oxan-2-yl]oxybutyl]cyclohex-2-en-1-one	3,5,5-trimethyl-4-[3-[3,4,5-trihydroxy-6-[(3,4,5-trihydroxy-6-methyloxan-2-yl)oxymethyl]oxan-2-yl]oxybutyl]cyclohex-2-en-1-one	3,5,5-trimethyl-4-[3-[6-[[6-methyl-3,4,5-tris(oxidanyl)oxan-2-yl]oxymethyl]-3,4,5-tris(oxidanyl)oxan-2-yl]oxybutyl]cyclohex-2-en-1-one	3,5,5-trimethyl-4-[3-[3,4,5-trihydroxy-6-[(3,4,5-trihydroxy-6-methyl-tetrahydropyran-2-yl)oxymethyl]tetrahydropyran-2-yl]oxybutyl]cyclohex-2-en-1-one	InChI=1S/C25H42O11/c1-11-8-14(26)9-25(4,5)15(11)7-6-12(2)34-24-22(32)20(30)18(28)16(36-24)10-33-23-21(31)19(29)17(27)13(3)35-23/h8,12-13,15-24,27-32H,6-7,9-10H2,1-5H3	XTPQCRPHXZBRMP-UHFFFAOYSA-N	-1.300	518.273	C25H42O11	518.600	CC1C(C(C(C(O1)OCC2C(C(C(C(O2)OC(C)CCC3C(=CC(=O)CC3(C)C)C)O)O)O)O)O)O	CC1C(C(C(C(O1)OCC2C(C(C(C(O2)OC(C)CCC3C(=CC(=O)CC3(C)C)C)O)O)O)O)O)O	175	518.273	0	36	0	12	0	0	0	1	-1	1 5 255	TRUE	0	C:\Users\qiang\Documents\Schrodinger\QIKPROP_3	QIKPROP_3-out.maegz	1			32 10 3 33 11 3 13 14 3 22 2 3 20 28 3 21 35 3 29 3 3 34 36 3 23 5 3 25 6 3 24 7 3 30 9 3
15698968	2364	Structure2D_COMPOUND_CID_15698968.1	15698968	1	1180	18	12	1	AAADceB4PgAAAAAAAAAAAAAAAAAAAAAAAAA0YMEAAAAAAACRUAAAGgAACAAADBSgmAIwDoAABgCIAiDSCAACAAAkIAAAiAEGiMgJNzKCNBqCcQElwBULuYfK7PzOoAADCAAYQABAAAYQADCAAAAAAAAAAA==	(1S,2S,24R,25R,29R)-7,8,9,12,13,14,17,18,19,25,29-undecahydroxy-24-(hydroxymethyl)-3,23,26-trioxahexacyclo[13.10.3.12,6.05,10.011,28.016,21]nonacosa-5(10),6,8,11,13,15(28),16,18,20-nonaene-4,22,27-trione	(1S,2S,24R,25R,29R)-7,8,9,12,13,14,17,18,19,25,29-undecahydroxy-24-(hydroxymethyl)-3,23,26-trioxahexacyclo[13.10.3.12,6.05,10.011,28.016,21]nonacosa-5(10),6,8,11,13,15(28),16,18,20-nonaene-4,22,27-trione	(1<I>S</I>,2<I>S</I>,24<I>R</I>,25<I>R</I>,29<I>R</I>)-7,8,9,12,13,14,17,18,19,25,29-undecahydroxy-24-(hydroxymethyl)-3,23,26-trioxahexacyclo[13.10.3.1<SUP>2,6</SUP>.0<SUP>5,10</SUP>.0<SUP>11,28</SUP>.0<SUP>16,21</SUP>]nonacosa-5(10),6,8,11,13,15(28),16,18,20-nonaene-4,22,27-trione	(1S,2S,24R,25R,29R)-7,8,9,12,13,14,17,18,19,25,29-undecahydroxy-24-(hydroxymethyl)-3,23,26-trioxahexacyclo[13.10.3.12,6.05,10.011,28.016,21]nonacosa-5(10),6,8,11,13,15(28),16,18,20-nonaene-4,22,27-trione	(1S,2S,24R,25R,29R)-24-(hydroxymethyl)-7,8,9,12,13,14,17,18,19,25,29-undecakis(oxidanyl)-3,23,26-trioxahexacyclo[13.10.3.12,6.05,10.011,28.016,21]nonacosa-5(10),6,8,11,13,15(28),16,18,20-nonaene-4,22,27-trione	(1S,2S,24R,25R,29R)-7,8,9,12,13,14,17,18,19,25,29-undecahydroxy-24-methylol-3,23,26-trioxahexacyclo[13.10.3.12,6.05,10.011,28.016,21]nonacosa-5(10),6,8,11,13,15(28),16,18,20-nonaene-4,22,27-trione	InChI=1S/C27H20O18/c28-2-5-14(31)23-24-20(37)12-11(27(42)45-24)9(18(35)22(39)19(12)36)8-10(26(41)44-23)7(16(33)21(38)17(8)34)6-3(25(40)43-5)1-4(29)13(30)15(6)32/h1,5,14,20,23-24,28-39H,2H2/t5-,14-,20-,23+,24+/m1/s1	PPUHUWSVCUJGTD-HNBYGWOQSA-N	-0.500	632.065	C27H20O18	632.400	C1=C2C(=C(C(=C1O)O)O)C3=C4C(=C(C(=C3O)O)O)C5=C6C(=C(C(=C5O)O)O)C(C(C(C(C(OC2=O)CO)O)OC4=O)OC6=O)O	C1=C2C(=C(C(=C1O)O)O)C3=C4C(=C(C(=C3O)O)O)C5=C6C(=C(C(=C5O)O)O)[C@H]([C@@H]([C@H]([C@@H]([C@H](OC2=O)CO)O)OC4=O)OC6=O)O	322	632.065	0	45	5	0	0	0	0	1	-1	1 5 255	TRUE	0	C:\Users\qiang\Documents\Schrodinger\QIKPROP_3	QIKPROP_3-out.maegz	1			19 46 6 20 47 6 23 25 8 23 29 8 24 31 6 25 26 8 26 33 8 28 30 8 28 36 8 29 35 8 21 3 5 30 34 8 33 35 8 34 38 8 36 40 8 37 39 8 37 42 8 38 40 8 39 43 8 22 4 5 42 44 8 43 45 8 44 45 8
157010667	2365	PubChem_compound_text_Lauryl hydrogen sulfate_records.15	157010667	1	502	7	4	24	AAADcfB6OABAAAAAAAAAAAAAAAAAAAAAAAAwAAAAAAAAAAABAAAAHgAQCAAADIihmAIyAIBAAoCAAiBCADACAAAgAAAIiAAAAIgKMCKAkRCAYAAlkAAIiAeQwPAOQAAAAAAAAACAAAAAAAAAAAAAAAAAAA==	2-amino-2-[2-(4-octylphenyl)ethyl]propane-1,3-diol;dodecyl hydrogen sulfate	2-amino-2-[2-(4-octylphenyl)ethyl]propane-1,3-diol;sulfuric acid dodecyl ester	2-amino-2-[2-(4-octylphenyl)ethyl]propane-1,3-diol;dodecyl hydrogen sulfate	2-amino-2-[2-(4-octylphenyl)ethyl]propane-1,3-diol;dodecyl hydrogen sulfate	2-azanyl-2-[2-(4-octylphenyl)ethyl]propane-1,3-diol;dodecyl hydrogen sulfate	2-amino-2-[2-(4-octylphenyl)ethyl]propane-1,3-diol;sulfuric acid lauryl ester	InChI=1S/C19H33NO2.C12H26O4S/c1-2-3-4-5-6-7-8-17-9-11-18(12-10-17)13-14-19(20,15-21)16-22;1-2-3-4-5-6-7-8-9-10-11-12-16-17(13,14)15/h9-12,21-22H,2-8,13-16,20H2,1H3;2-12H2,1H3,(H,13,14,15)	XTLZVNMZICNQBB-UHFFFAOYSA-N		573.406	C31H59NO6S	573.900	CCCCCCCCCCCCOS(=O)(=O)O.CCCCCCCCC1=CC=C(C=C1)CCC(CO)(CO)N	CCCCCCCCCCCCOS(=O)(=O)O.CCCCCCCCC1=CC=C(C=C1)CCC(CO)(CO)N		573.406	0	39	0	0	0	0	0	2	-1	1 5 255	FALSE	0	C:\Users\qiang\Documents\Schrodinger\QIKPROP_3	QIKPROP_3-out.maegz	15	139.000		20 30 8 20 31 8 27 33 8 27 34 8 30 33 8 31 34 8
15698968	2366	Structure2D_COMPOUND_CID_15698968.1	15698968	1	1180	18	12	1	AAADceB4PgAAAAAAAAAAAAAAAAAAAAAAAAA0YMEAAAAAAACRUAAAGgAACAAADBSgmAIwDoAABgCIAiDSCAACAAAkIAAAiAEGiMgJNzKCNBqCcQElwBULuYfK7PzOoAADCAAYQABAAAYQADCAAAAAAAAAAA==	(1S,2S,24R,25R,29R)-7,8,9,12,13,14,17,18,19,25,29-undecahydroxy-24-(hydroxymethyl)-3,23,26-trioxahexacyclo[13.10.3.12,6.05,10.011,28.016,21]nonacosa-5(10),6,8,11,13,15(28),16,18,20-nonaene-4,22,27-trione	(1S,2S,24R,25R,29R)-7,8,9,12,13,14,17,18,19,25,29-undecahydroxy-24-(hydroxymethyl)-3,23,26-trioxahexacyclo[13.10.3.12,6.05,10.011,28.016,21]nonacosa-5(10),6,8,11,13,15(28),16,18,20-nonaene-4,22,27-trione	(1<I>S</I>,2<I>S</I>,24<I>R</I>,25<I>R</I>,29<I>R</I>)-7,8,9,12,13,14,17,18,19,25,29-undecahydroxy-24-(hydroxymethyl)-3,23,26-trioxahexacyclo[13.10.3.1<SUP>2,6</SUP>.0<SUP>5,10</SUP>.0<SUP>11,28</SUP>.0<SUP>16,21</SUP>]nonacosa-5(10),6,8,11,13,15(28),16,18,20-nonaene-4,22,27-trione	(1S,2S,24R,25R,29R)-7,8,9,12,13,14,17,18,19,25,29-undecahydroxy-24-(hydroxymethyl)-3,23,26-trioxahexacyclo[13.10.3.12,6.05,10.011,28.016,21]nonacosa-5(10),6,8,11,13,15(28),16,18,20-nonaene-4,22,27-trione	(1S,2S,24R,25R,29R)-24-(hydroxymethyl)-7,8,9,12,13,14,17,18,19,25,29-undecakis(oxidanyl)-3,23,26-trioxahexacyclo[13.10.3.12,6.05,10.011,28.016,21]nonacosa-5(10),6,8,11,13,15(28),16,18,20-nonaene-4,22,27-trione	(1S,2S,24R,25R,29R)-7,8,9,12,13,14,17,18,19,25,29-undecahydroxy-24-methylol-3,23,26-trioxahexacyclo[13.10.3.12,6.05,10.011,28.016,21]nonacosa-5(10),6,8,11,13,15(28),16,18,20-nonaene-4,22,27-trione	InChI=1S/C27H20O18/c28-2-5-14(31)23-24-20(37)12-11(27(42)45-24)9(18(35)22(39)19(12)36)8-10(26(41)44-23)7(16(33)21(38)17(8)34)6-3(25(40)43-5)1-4(29)13(30)15(6)32/h1,5,14,20,23-24,28-39H,2H2/t5-,14-,20-,23+,24+/m1/s1	PPUHUWSVCUJGTD-HNBYGWOQSA-N	-0.500	632.065	C27H20O18	632.400	C1=C2C(=C(C(=C1O)O)O)C3=C4C(=C(C(=C3O)O)O)C5=C6C(=C(C(=C5O)O)O)C(C(C(C(C(OC2=O)CO)O)OC4=O)OC6=O)O	C1=C2C(=C(C(=C1O)O)O)C3=C4C(=C(C(=C3O)O)O)C5=C6C(=C(C(=C5O)O)O)[C@H]([C@@H]([C@H]([C@@H]([C@H](OC2=O)CO)O)OC4=O)OC6=O)O	322	632.065	0	45	5	0	0	0	0	1	-1	1 5 255	TRUE	0	C:\Users\qiang\Documents\Schrodinger\QIKPROP_3	QIKPROP_3-out.maegz	1			19 46 6 20 47 6 23 25 8 23 29 8 24 31 6 25 26 8 26 33 8 28 30 8 28 36 8 29 35 8 21 3 5 30 34 8 33 35 8 34 38 8 36 40 8 37 39 8 37 42 8 38 40 8 39 43 8 22 4 5 42 44 8 43 45 8 44 45 8
16196969	2367	Structure2D_COMPOUND_CID_16196969.1	16196969	1	562	8	5	5	AAADcfB4PAAAAAAAAAAAAAAAAAAAAAAAAAA0QAAAAAAAAAAAAAAAGgAACAAAD1SwgAMCCAAABgCIAKBSAAAAAAAgAAAICAEAAAgRFBIAIQAiUAAFgAAPMAPK6OwPgAAAAAAAAAAAAAQAADAAAAAAAAAAAA==	4-hydroxy-3,3,5-trimethyl-4-[(E)-3-[3,4,5-trihydroxy-6-(hydroxymethyl)tetrahydropyran-2-yl]oxybut-1-enyl]cyclohexanone	4-hydroxy-3,3,5-trimethyl-4-[(E)-3-[[3,4,5-trihydroxy-6-(hydroxymethyl)-2-oxanyl]oxy]but-1-enyl]-1-cyclohexanone	4-hydroxy-3,3,5-trimethyl-4-[(<I>E</I>)-3-[3,4,5-trihydroxy-6-(hydroxymethyl)oxan-2-yl]oxybut-1-enyl]cyclohexan-1-one	4-hydroxy-3,3,5-trimethyl-4-[(E)-3-[3,4,5-trihydroxy-6-(hydroxymethyl)oxan-2-yl]oxybut-1-enyl]cyclohexan-1-one	4-[(E)-3-[6-(hydroxymethyl)-3,4,5-tris(oxidanyl)oxan-2-yl]oxybut-1-enyl]-3,3,5-trimethyl-4-oxidanyl-cyclohexan-1-one	4-hydroxy-3,3,5-trimethyl-4-[(E)-3-(3,4,5-trihydroxy-6-methylol-tetrahydropyran-2-yl)oxybut-1-enyl]cyclohexanone	InChI=1S/C19H32O8/c1-10-7-12(21)8-18(3,4)19(10,25)6-5-11(2)26-17-16(24)15(23)14(22)13(9-20)27-17/h5-6,10-11,13-17,20,22-25H,7-9H2,1-4H3/b6-5+	QFTPTUOKFIIFJH-AATRIKPKSA-N	-0.700	388.210	C19H32O8	388.500	CC1CC(=O)CC(C1(C=CC(C)OC2C(C(C(C(O2)CO)O)O)O)O)(C)C	CC1CC(=O)CC(C1(/C=C/C(C)OC2C(C(C(C(O2)CO)O)O)O)O)(C)C	137	388.210	0	27	0	8	1	0	0	1	-1	1 5 255	TRUE	0	C:\Users\qiang\Documents\Schrodinger\QIKPROP_3	QIKPROP_3-out.maegz	1			10 1 3 11 18 3 21 2 3 24 27 3 25 26 3 20 5 3 22 6 3 23 7 3
15698968	2368	Structure2D_COMPOUND_CID_15698968.1	15698968	1	1180	18	12	1	AAADceB4PgAAAAAAAAAAAAAAAAAAAAAAAAA0YMEAAAAAAACRUAAAGgAACAAADBSgmAIwDoAABgCIAiDSCAACAAAkIAAAiAEGiMgJNzKCNBqCcQElwBULuYfK7PzOoAADCAAYQABAAAYQADCAAAAAAAAAAA==	(1S,2S,24R,25R,29R)-7,8,9,12,13,14,17,18,19,25,29-undecahydroxy-24-(hydroxymethyl)-3,23,26-trioxahexacyclo[13.10.3.12,6.05,10.011,28.016,21]nonacosa-5(10),6,8,11,13,15(28),16,18,20-nonaene-4,22,27-trione	(1S,2S,24R,25R,29R)-7,8,9,12,13,14,17,18,19,25,29-undecahydroxy-24-(hydroxymethyl)-3,23,26-trioxahexacyclo[13.10.3.12,6.05,10.011,28.016,21]nonacosa-5(10),6,8,11,13,15(28),16,18,20-nonaene-4,22,27-trione	(1<I>S</I>,2<I>S</I>,24<I>R</I>,25<I>R</I>,29<I>R</I>)-7,8,9,12,13,14,17,18,19,25,29-undecahydroxy-24-(hydroxymethyl)-3,23,26-trioxahexacyclo[13.10.3.1<SUP>2,6</SUP>.0<SUP>5,10</SUP>.0<SUP>11,28</SUP>.0<SUP>16,21</SUP>]nonacosa-5(10),6,8,11,13,15(28),16,18,20-nonaene-4,22,27-trione	(1S,2S,24R,25R,29R)-7,8,9,12,13,14,17,18,19,25,29-undecahydroxy-24-(hydroxymethyl)-3,23,26-trioxahexacyclo[13.10.3.12,6.05,10.011,28.016,21]nonacosa-5(10),6,8,11,13,15(28),16,18,20-nonaene-4,22,27-trione	(1S,2S,24R,25R,29R)-24-(hydroxymethyl)-7,8,9,12,13,14,17,18,19,25,29-undecakis(oxidanyl)-3,23,26-trioxahexacyclo[13.10.3.12,6.05,10.011,28.016,21]nonacosa-5(10),6,8,11,13,15(28),16,18,20-nonaene-4,22,27-trione	(1S,2S,24R,25R,29R)-7,8,9,12,13,14,17,18,19,25,29-undecahydroxy-24-methylol-3,23,26-trioxahexacyclo[13.10.3.12,6.05,10.011,28.016,21]nonacosa-5(10),6,8,11,13,15(28),16,18,20-nonaene-4,22,27-trione	InChI=1S/C27H20O18/c28-2-5-14(31)23-24-20(37)12-11(27(42)45-24)9(18(35)22(39)19(12)36)8-10(26(41)44-23)7(16(33)21(38)17(8)34)6-3(25(40)43-5)1-4(29)13(30)15(6)32/h1,5,14,20,23-24,28-39H,2H2/t5-,14-,20-,23+,24+/m1/s1	PPUHUWSVCUJGTD-HNBYGWOQSA-N	-0.500	632.065	C27H20O18	632.400	C1=C2C(=C(C(=C1O)O)O)C3=C4C(=C(C(=C3O)O)O)C5=C6C(=C(C(=C5O)O)O)C(C(C(C(C(OC2=O)CO)O)OC4=O)OC6=O)O	C1=C2C(=C(C(=C1O)O)O)C3=C4C(=C(C(=C3O)O)O)C5=C6C(=C(C(=C5O)O)O)[C@H]([C@@H]([C@H]([C@@H]([C@H](OC2=O)CO)O)OC4=O)OC6=O)O	322	632.065	0	45	5	0	0	0	0	1	-1	1 5 255	TRUE	0	C:\Users\qiang\Documents\Schrodinger\QIKPROP_3	QIKPROP_3-out.maegz	1			19 46 6 20 47 6 23 25 8 23 29 8 24 31 6 25 26 8 26 33 8 28 30 8 28 36 8 29 35 8 21 3 5 30 34 8 33 35 8 34 38 8 36 40 8 37 39 8 37 42 8 38 40 8 39 43 8 22 4 5 42 44 8 43 45 8 44 45 8
131751338	2369	Structure2D_COMPOUND_CID_131751338.1	131751338	1	513	7	4	6	AAADceB4OAAAAAAAAAAAAAAAAAAAAQAAAAAkAAAAAAAAAAAAAAAAGgAACAAADBSwgAMCCAAABgCIAqBSAAAAAAAgAAAICAEAAEgRFBYAIQAiUAAFoAAPIQPI4IwAAAAAAAAAAAAAAAAAAAAAAAAAAAAAAA==	3-methyl-2-[(E)-pent-2-enyl]-4-[3,4,5-trihydroxy-6-(hydroxymethyl)tetrahydropyran-2-yl]oxy-cyclopent-2-en-1-one	3-methyl-2-[(E)-pent-2-enyl]-4-[[3,4,5-trihydroxy-6-(hydroxymethyl)-2-oxanyl]oxy]-1-cyclopent-2-enone	3-methyl-2-[(<I>E</I>)-pent-2-enyl]-4-[3,4,5-trihydroxy-6-(hydroxymethyl)oxan-2-yl]oxycyclopent-2-en-1-one	3-methyl-2-[(E)-pent-2-enyl]-4-[3,4,5-trihydroxy-6-(hydroxymethyl)oxan-2-yl]oxycyclopent-2-en-1-one	4-[6-(hydroxymethyl)-3,4,5-tris(oxidanyl)oxan-2-yl]oxy-3-methyl-2-[(E)-pent-2-enyl]cyclopent-2-en-1-one	3-methyl-2-[(E)-pent-2-enyl]-4-(3,4,5-trihydroxy-6-methylol-tetrahydropyran-2-yl)oxy-cyclopent-2-en-1-one	InChI=1S/C17H26O7/c1-3-4-5-6-10-9(2)12(7-11(10)19)23-17-16(22)15(21)14(20)13(8-18)24-17/h4-5,12-18,20-22H,3,6-8H2,1-2H3/b5-4+	NGPYRFLYLKLRDH-SNAWJCMRSA-N	-0.500	342.168	C17H26O7	342.400	CCC=CCC1=C(C(CC1=O)OC2C(C(C(C(O2)CO)O)O)O)C	CC/C=C/CC1=C(C(CC1=O)OC2C(C(C(C(O2)CO)O)O)O)C	116	342.168	0	24	0	6	1	0	0	1	-1	1 5 255	TRUE	0	C:\Users\qiang\Documents\Schrodinger\QIKPROP_3	QIKPROP_3-out.maegz	1			12 16 3 11 2 3 13 2 3 8 3 3 9 4 3 10 5 3
15698968	2370	Structure2D_COMPOUND_CID_15698968.1	15698968	1	1180	18	12	1	AAADceB4PgAAAAAAAAAAAAAAAAAAAAAAAAA0YMEAAAAAAACRUAAAGgAACAAADBSgmAIwDoAABgCIAiDSCAACAAAkIAAAiAEGiMgJNzKCNBqCcQElwBULuYfK7PzOoAADCAAYQABAAAYQADCAAAAAAAAAAA==	(1S,2S,24R,25R,29R)-7,8,9,12,13,14,17,18,19,25,29-undecahydroxy-24-(hydroxymethyl)-3,23,26-trioxahexacyclo[13.10.3.12,6.05,10.011,28.016,21]nonacosa-5(10),6,8,11,13,15(28),16,18,20-nonaene-4,22,27-trione	(1S,2S,24R,25R,29R)-7,8,9,12,13,14,17,18,19,25,29-undecahydroxy-24-(hydroxymethyl)-3,23,26-trioxahexacyclo[13.10.3.12,6.05,10.011,28.016,21]nonacosa-5(10),6,8,11,13,15(28),16,18,20-nonaene-4,22,27-trione	(1<I>S</I>,2<I>S</I>,24<I>R</I>,25<I>R</I>,29<I>R</I>)-7,8,9,12,13,14,17,18,19,25,29-undecahydroxy-24-(hydroxymethyl)-3,23,26-trioxahexacyclo[13.10.3.1<SUP>2,6</SUP>.0<SUP>5,10</SUP>.0<SUP>11,28</SUP>.0<SUP>16,21</SUP>]nonacosa-5(10),6,8,11,13,15(28),16,18,20-nonaene-4,22,27-trione	(1S,2S,24R,25R,29R)-7,8,9,12,13,14,17,18,19,25,29-undecahydroxy-24-(hydroxymethyl)-3,23,26-trioxahexacyclo[13.10.3.12,6.05,10.011,28.016,21]nonacosa-5(10),6,8,11,13,15(28),16,18,20-nonaene-4,22,27-trione	(1S,2S,24R,25R,29R)-24-(hydroxymethyl)-7,8,9,12,13,14,17,18,19,25,29-undecakis(oxidanyl)-3,23,26-trioxahexacyclo[13.10.3.12,6.05,10.011,28.016,21]nonacosa-5(10),6,8,11,13,15(28),16,18,20-nonaene-4,22,27-trione	(1S,2S,24R,25R,29R)-7,8,9,12,13,14,17,18,19,25,29-undecahydroxy-24-methylol-3,23,26-trioxahexacyclo[13.10.3.12,6.05,10.011,28.016,21]nonacosa-5(10),6,8,11,13,15(28),16,18,20-nonaene-4,22,27-trione	InChI=1S/C27H20O18/c28-2-5-14(31)23-24-20(37)12-11(27(42)45-24)9(18(35)22(39)19(12)36)8-10(26(41)44-23)7(16(33)21(38)17(8)34)6-3(25(40)43-5)1-4(29)13(30)15(6)32/h1,5,14,20,23-24,28-39H,2H2/t5-,14-,20-,23+,24+/m1/s1	PPUHUWSVCUJGTD-HNBYGWOQSA-N	-0.500	632.065	C27H20O18	632.400	C1=C2C(=C(C(=C1O)O)O)C3=C4C(=C(C(=C3O)O)O)C5=C6C(=C(C(=C5O)O)O)C(C(C(C(C(OC2=O)CO)O)OC4=O)OC6=O)O	C1=C2C(=C(C(=C1O)O)O)C3=C4C(=C(C(=C3O)O)O)C5=C6C(=C(C(=C5O)O)O)[C@H]([C@@H]([C@H]([C@@H]([C@H](OC2=O)CO)O)OC4=O)OC6=O)O	322	632.065	0	45	5	0	0	0	0	1	-1	1 5 255	TRUE	0	C:\Users\qiang\Documents\Schrodinger\QIKPROP_3	QIKPROP_3-out.maegz	1			19 46 6 20 47 6 23 25 8 23 29 8 24 31 6 25 26 8 26 33 8 28 30 8 28 36 8 29 35 8 21 3 5 30 34 8 33 35 8 34 38 8 36 40 8 37 39 8 37 42 8 38 40 8 39 43 8 22 4 5 42 44 8 43 45 8 44 45 8
78070845	2371	Structure2D_COMPOUND_CID_78070845.1	78070845	1	777	8	7	2	AAADcfB4PAAAAAAAAAAAAAAAAAAAAaMEAAA0QAAABgAAAGCQAAAAGgAACAAAD1SggAICCAAABgAAAAAAAAAAAAAAAAAAAAAAAAAREAIAAAACQAAFAAAHAAHA4PwPgAAAAAAAAADCAAYQADCAAYQADCAAAA==	11-(2-hydroxy-1-methyl-ethyl)-3,7,10-trimethyl-15-oxapentacyclo[7.5.1.01,6.07,13.010,14]pentadecane-2,6,9,11,13,14-hexol	11-(1-hydroxypropan-2-yl)-3,7,10-trimethyl-15-oxapentacyclo[7.5.1.01,6.07,13.010,14]pentadecane-2,6,9,11,13,14-hexol	11-(1-hydroxypropan-2-yl)-3,7,10-trimethyl-15-oxapentacyclo[7.5.1.0<SUP>1,6</SUP>.0<SUP>7,13</SUP>.0<SUP>10,14</SUP>]pentadecane-2,6,9,11,13,14-hexol	11-(1-hydroxypropan-2-yl)-3,7,10-trimethyl-15-oxapentacyclo[7.5.1.01,6.07,13.010,14]pentadecane-2,6,9,11,13,14-hexol	3,7,10-trimethyl-11-(1-oxidanylpropan-2-yl)-15-oxapentacyclo[7.5.1.01,6.07,13.010,14]pentadecane-2,6,9,11,13,14-hexol	11-(2-hydroxy-1-methyl-ethyl)-3,7,10-trimethyl-15-oxapentacyclo[7.5.1.01,6.07,13.010,14]pentadecane-2,6,9,11,13,14-hexol	InChI=1S/C20H32O8/c1-10-5-6-16(24)13(3)8-18(26)14(4)15(23,11(2)7-21)9-17(13,25)20(14,27)19(16,28-18)12(10)22/h10-12,21-27H,5-9H2,1-4H3	LIGPZBKBGCJTGC-UHFFFAOYSA-N	-1.500	400.210	C20H32O8	400.500	CC1CCC2(C3(CC4(C5(C(CC3(C5(C2(C1O)O4)O)O)(C(C)CO)O)C)O)C)O	CC1CCC2(C3(CC4(C5(C(CC3(C5(C2(C1O)O4)O)O)(C(C)CO)O)C)O)C)O	151	400.210	0	28	0	11	0	0	0	1	-1	1 5 255	TRUE	0	C:\Users\qiang\Documents\Schrodinger\QIKPROP_3	QIKPROP_3-out.maegz	1			10 21 3 11 19 3 13 22 3 15 17 3 9 2 3 23 27 3 24 28 3 14 4 3 16 6 3 19 7 3 12 9 3
25128229	2372	Structure2D_COMPOUND_CID_25128229.1	25128229	1	704	8	9	16	AAADcfB7+AAAAAAAAAAAAAAAAAAAAAAAAAAAAAAAAAAAAAAAAAAAHgAQCAAACCjBgAQBCALAAgAoAAGQPAAAAAEAAAAAAIGIAAACQBIAgCAUQAAEFgCQAACcFwAAAAAAAAAAAAAAAAAAAAAAAAAAAAAAAA==	(2S)-5-amino-2-[[(2S)-2-[[(2S)-2-amino-5-guanidino-pentanoyl]amino]-5-guanidino-pentanoyl]amino]-5-oxo-pentanoic acid	(2S)-5-amino-2-[[(2S)-2-[[(2S)-2-amino-5-(diaminomethylideneamino)-1-oxopentyl]amino]-5-(diaminomethylideneamino)-1-oxopentyl]amino]-5-oxopentanoic acid	(2<I>S</I>)-5-amino-2-[[(2<I>S</I>)-2-[[(2<I>S</I>)-2-amino-5-(diaminomethylideneamino)pentanoyl]amino]-5-(diaminomethylideneamino)pentanoyl]amino]-5-oxopentanoic acid	(2S)-5-amino-2-[[(2S)-2-[[(2S)-2-amino-5-(diaminomethylideneamino)pentanoyl]amino]-5-(diaminomethylideneamino)pentanoyl]amino]-5-oxopentanoic acid	(2S)-5-azanyl-2-[[(2S)-2-[[(2S)-2-azanyl-5-[bis(azanyl)methylideneamino]pentanoyl]amino]-5-[bis(azanyl)methylideneamino]pentanoyl]amino]-5-oxidanylidene-pentanoic acid	(2S)-5-amino-2-[[(2S)-2-[[(2S)-2-amino-5-guanidino-pentanoyl]amino]-5-guanidino-pentanoyl]amino]-5-keto-valeric acid	InChI=1S/C17H34N10O5/c18-9(3-1-7-24-16(20)21)13(29)26-10(4-2-8-25-17(22)23)14(30)27-11(15(31)32)5-6-12(19)28/h9-11H,1-8,18H2,(H2,19,28)(H,26,29)(H,27,30)(H,31,32)(H4,20,21,24)(H4,22,23,25)/t9-,10-,11-/m0/s1	MUXONAMCEUBVGA-DCAQKATOSA-N	-7.100	458.271	C17H34N10O5	458.500	C(CC(C(=O)NC(CCCN=C(N)N)C(=O)NC(CCC(=O)N)C(=O)O)N)CN=C(N)N	C(C[C@@H](C(=O)N[C@@H](CCCN=C(N)N)C(=O)N[C@@H](CCC(=O)N)C(=O)O)N)CN=C(N)N	293	458.271	0	32	3	0	0	0	0	1	-1	1 5 255	TRUE	0	C:\Users\qiang\Documents\Schrodinger\QIKPROP_3	QIKPROP_3-out.maegz	1			16 6 6 22 7 5 19 8 5
14135395	2373	Structure2D_COMPOUND_CID_14135395.1	14135395	1	530	7	4	6	AAADcfB4OAAAAAAAAAAAAAAAAAAAAAAAAAAkQAAAAAAAAAAAAAAAGgAACAAADxSwgAMCCAAABgCIAqBSAAAAAAAgAAAACAEAAEgREBIAAQAiQAAFgAAPAQPI6PyPgAAAAAAAAAAAAAAAAAAAAAAAAAAAAA==	(4R)-3,5,5-trimethyl-4-[(3R)-3-[(2R,3R,4S,5S,6R)-3,4,5-trihydroxy-6-(hydroxymethyl)tetrahydropyran-2-yl]oxybutyl]cyclohex-2-en-1-one	(4R)-3,5,5-trimethyl-4-[(3R)-3-[[(2R,3R,4S,5S,6R)-3,4,5-trihydroxy-6-(hydroxymethyl)-2-oxanyl]oxy]butyl]-1-cyclohex-2-enone	(4<I>R</I>)-3,5,5-trimethyl-4-[(3<I>R</I>)-3-[(2<I>R</I>,3<I>R</I>,4<I>S</I>,5<I>S</I>,6<I>R</I>)-3,4,5-trihydroxy-6-(hydroxymethyl)oxan-2-yl]oxybutyl]cyclohex-2-en-1-one	(4R)-3,5,5-trimethyl-4-[(3R)-3-[(2R,3R,4S,5S,6R)-3,4,5-trihydroxy-6-(hydroxymethyl)oxan-2-yl]oxybutyl]cyclohex-2-en-1-one	(4R)-4-[(3R)-3-[(2R,3R,4S,5S,6R)-6-(hydroxymethyl)-3,4,5-tris(oxidanyl)oxan-2-yl]oxybutyl]-3,5,5-trimethyl-cyclohex-2-en-1-one	(4R)-3,5,5-trimethyl-4-[(3R)-3-[(2R,3R,4S,5S,6R)-3,4,5-trihydroxy-6-methylol-tetrahydropyran-2-yl]oxybutyl]cyclohex-2-en-1-one	InChI=1S/C19H32O7/c1-10-7-12(21)8-19(3,4)13(10)6-5-11(2)25-18-17(24)16(23)15(22)14(9-20)26-18/h7,11,13-18,20,22-24H,5-6,8-9H2,1-4H3/t11-,13+,14-,15-,16+,17-,18-/m1/s1	NYLNHNDMNOPWAZ-ZLEFDVGRSA-N	0.300	372.215	C19H32O7	372.500	CC1=CC(=O)CC(C1CCC(C)OC2C(C(C(C(O2)CO)O)O)O)(C)C	CC1=CC(=O)CC([C@H]1CC[C@@H](C)O[C@H]2[C@@H]([C@H]([C@@H]([C@H](O2)CO)O)O)O)(C)C	116	372.215	0	26	7	0	0	0	0	1	-1	1 5 255	TRUE	0	C:\Users\qiang\Documents\Schrodinger\QIKPROP_3	QIKPROP_3-out.maegz	1			16 1 6 17 1 5 23 26 5 18 3 6 19 4 5 21 5 6 9 10 6
75046985	2374	Structure2D_COMPOUND_CID_75046985.1	75046985	1	432	9	8	8	AAADceBzuAAAAAAAAAAAAAAAAAAAAAAAAAAkAAAAAAAAAAAAAAAAHgAQCAAACDzhgAYBCALABgAoAACQLAAAAAEAAAAAAIGIAAATEBIAgCAHQAAHEACXAAH4cQYAAAAAAAAAAAAAAAAAAAAAAAAAAAAAAA==	5-guanidino-2-[(2,3,4,5-tetrahydroxytetrahydropyran-2-yl)methylamino]pentanoic acid	5-(diaminomethylideneamino)-2-[(2,3,4,5-tetrahydroxy-2-oxanyl)methylamino]pentanoic acid	5-(diaminomethylideneamino)-2-[(2,3,4,5-tetrahydroxyoxan-2-yl)methylamino]pentanoic acid	5-(diaminomethylideneamino)-2-[(2,3,4,5-tetrahydroxyoxan-2-yl)methylamino]pentanoic acid	5-[bis(azanyl)methylideneamino]-2-[[2,3,4,5-tetrakis(oxidanyl)oxan-2-yl]methylamino]pentanoic acid	5-guanidino-2-[(2,3,4,5-tetrahydroxytetrahydropyran-2-yl)methylamino]valeric acid	InChI=1S/C12H24N4O7/c13-11(14)15-3-1-2-6(10(20)21)16-5-12(22)9(19)8(18)7(17)4-23-12/h6-9,16-19,22H,1-5H2,(H,20,21)(H4,13,14,15)	DLFIWFDONDYZKI-UHFFFAOYSA-N	-6.100	336.164	C12H24N4O7	336.340	C1C(C(C(C(O1)(CNC(CCCN=C(N)N)C(=O)O)O)O)O)O	C1C(C(C(C(O1)(CNC(CCCN=C(N)N)C(=O)O)O)O)O)O	204	336.164	0	23	0	5	0	0	0	1	-1	1 5 255	TRUE	0	C:\Users\qiang\Documents\Schrodinger\QIKPROP_3	QIKPROP_3-out.maegz	1			18 19 3 12 2 3 13 3 3 14 4 3 15 5 3
131751338	2375	Structure2D_COMPOUND_CID_131751338.1	131751338	1	513	7	4	6	AAADceB4OAAAAAAAAAAAAAAAAAAAAQAAAAAkAAAAAAAAAAAAAAAAGgAACAAADBSwgAMCCAAABgCIAqBSAAAAAAAgAAAICAEAAEgRFBYAIQAiUAAFoAAPIQPI4IwAAAAAAAAAAAAAAAAAAAAAAAAAAAAAAA==	3-methyl-2-[(E)-pent-2-enyl]-4-[3,4,5-trihydroxy-6-(hydroxymethyl)tetrahydropyran-2-yl]oxy-cyclopent-2-en-1-one	3-methyl-2-[(E)-pent-2-enyl]-4-[[3,4,5-trihydroxy-6-(hydroxymethyl)-2-oxanyl]oxy]-1-cyclopent-2-enone	3-methyl-2-[(<I>E</I>)-pent-2-enyl]-4-[3,4,5-trihydroxy-6-(hydroxymethyl)oxan-2-yl]oxycyclopent-2-en-1-one	3-methyl-2-[(E)-pent-2-enyl]-4-[3,4,5-trihydroxy-6-(hydroxymethyl)oxan-2-yl]oxycyclopent-2-en-1-one	4-[6-(hydroxymethyl)-3,4,5-tris(oxidanyl)oxan-2-yl]oxy-3-methyl-2-[(E)-pent-2-enyl]cyclopent-2-en-1-one	3-methyl-2-[(E)-pent-2-enyl]-4-(3,4,5-trihydroxy-6-methylol-tetrahydropyran-2-yl)oxy-cyclopent-2-en-1-one	InChI=1S/C17H26O7/c1-3-4-5-6-10-9(2)12(7-11(10)19)23-17-16(22)15(21)14(20)13(8-18)24-17/h4-5,12-18,20-22H,3,6-8H2,1-2H3/b5-4+	NGPYRFLYLKLRDH-SNAWJCMRSA-N	-0.500	342.168	C17H26O7	342.400	CCC=CCC1=C(C(CC1=O)OC2C(C(C(C(O2)CO)O)O)O)C	CC/C=C/CC1=C(C(CC1=O)OC2C(C(C(C(O2)CO)O)O)O)C	116	342.168	0	24	0	6	1	0	0	1	-1	1 5 255	TRUE	0	C:\Users\qiang\Documents\Schrodinger\QIKPROP_3	QIKPROP_3-out.maegz	1			12 16 3 11 2 3 13 2 3 8 3 3 9 4 3 10 5 3
101591127	2376	Structure2D_COMPOUND_CID_101591127.1	101591127	1	570	5	5	9	AAADceB7uAAAAAAAAAAAAAAAAAAAAWAAAAAwAAAAAAAAAFgB8AAAHgAQCAAADSjBngQ+yPLJkgCoAzX3XACCgCAxAiAI2aG4ZJgKYPLAkbGUYAhklgDYyAeYicCOgAAAAAACAAAAAAAAAAQAAAAAAAAAAA==	(2S,3S)-2-[[(2S)-2-[[(2S)-2-amino-3-(1H-indol-3-yl)propanoyl]amino]propanoyl]amino]-3-methyl-pentanoic acid	(2S,3S)-2-[[(2S)-2-[[(2S)-2-amino-3-(1H-indol-3-yl)-1-oxopropyl]amino]-1-oxopropyl]amino]-3-methylpentanoic acid	(2<I>S</I>,3<I>S</I>)-2-[[(2<I>S</I>)-2-[[(2<I>S</I>)-2-amino-3-(1<I>H</I>-indol-3-yl)propanoyl]amino]propanoyl]amino]-3-methylpentanoic acid	(2S,3S)-2-[[(2S)-2-[[(2S)-2-amino-3-(1H-indol-3-yl)propanoyl]amino]propanoyl]amino]-3-methylpentanoic acid	(2S,3S)-2-[[(2S)-2-[[(2S)-2-azanyl-3-(1H-indol-3-yl)propanoyl]amino]propanoyl]amino]-3-methyl-pentanoic acid	(2S,3S)-2-[[(2S)-2-[[(2S)-2-amino-3-(1H-indol-3-yl)propanoyl]amino]propanoyl]amino]-3-methyl-valeric acid	InChI=1S/C20H28N4O4/c1-4-11(2)17(20(27)28)24-18(25)12(3)23-19(26)15(21)9-13-10-22-16-8-6-5-7-14(13)16/h5-8,10-12,15,17,22H,4,9,21H2,1-3H3,(H,23,26)(H,24,25)(H,27,28)/t11-,12-,15-,17-/m0/s1	MJBBMTOGSOSAKJ-HJXMPXNTSA-N		388.211	C20H28N4O4	388.500	CCC(C)C(C(=O)O)NC(=O)C(C)NC(=O)C(CC1=CNC2=CC=CC=C21)N	CC[C@H](C)[C@@H](C(=O)O)NC(=O)[C@H](C)NC(=O)[C@H](CC1=CNC2=CC=CC=C21)N	137	388.211	0	28	4	0	0	0	0	1	-1	1 5 255	TRUE	0	C:\Users\qiang\Documents\Schrodinger\QIKPROP_3	QIKPROP_3-out.maegz	1		-1.800	16 20 8 16 23 8 20 22 8 20 25 8 22 26 8 25 27 8 26 28 8 27 28 8 10 5 5 15 6 5 7 22 8 7 23 8 14 8 5 9 12 5
13857517	2377	Structure2D_COMPOUND_CID_13857517.1	13857517	1	613	8	5	5	AAADceB4PAAAAAAAAAAAAAAAAAAAAAAAAAAkQAAAAAAAAAAAAAAAGgAACAAADlSwgAMCCAAABgCIAqBSAAAAAAAgAAAICAEAAEgRFBIAIQAiUAAFgAAPMQPK6AwPgAAAAAAAAAAAAAAAAAAAAAAAAAAAAA==	4-hydroxy-3,5,5-trimethyl-4-[(E)-3-[3,4,5-trihydroxy-6-(hydroxymethyl)tetrahydropyran-2-yl]oxybut-1-enyl]cyclohex-2-en-1-one	4-hydroxy-3,5,5-trimethyl-4-[(E)-3-[[3,4,5-trihydroxy-6-(hydroxymethyl)-2-oxanyl]oxy]but-1-enyl]-1-cyclohex-2-enone	4-hydroxy-3,5,5-trimethyl-4-[(<I>E</I>)-3-[3,4,5-trihydroxy-6-(hydroxymethyl)oxan-2-yl]oxybut-1-enyl]cyclohex-2-en-1-one	4-hydroxy-3,5,5-trimethyl-4-[(E)-3-[3,4,5-trihydroxy-6-(hydroxymethyl)oxan-2-yl]oxybut-1-enyl]cyclohex-2-en-1-one	4-[(E)-3-[6-(hydroxymethyl)-3,4,5-tris(oxidanyl)oxan-2-yl]oxybut-1-enyl]-3,5,5-trimethyl-4-oxidanyl-cyclohex-2-en-1-one	4-hydroxy-3,5,5-trimethyl-4-[(E)-3-(3,4,5-trihydroxy-6-methylol-tetrahydropyran-2-yl)oxybut-1-enyl]cyclohex-2-en-1-one	InChI=1S/C19H30O8/c1-10-7-12(21)8-18(3,4)19(10,25)6-5-11(2)26-17-16(24)15(23)14(22)13(9-20)27-17/h5-7,11,13-17,20,22-25H,8-9H2,1-4H3/b6-5+	SWYRVCGNMNAFEK-AATRIKPKSA-N		386.194	C19H30O8	386.400	CC1=CC(=O)CC(C1(C=CC(C)OC2C(C(C(C(O2)CO)O)O)O)O)(C)C	CC1=CC(=O)CC(C1(/C=C/C(C)OC2C(C(C(C(O2)CO)O)O)O)O)(C)C	137	386.194	0	27	0	7	1	0	0	1	-1	1 5 255	TRUE	0	C:\Users\qiang\Documents\Schrodinger\QIKPROP_3	QIKPROP_3-out.maegz	1			19 26 3 10 2 3 23 27 3 18 3 3 13 4 3 16 5 3 17 6 3			-1
131752417	2378	Structure2D_COMPOUND_CID_131752417.1	131752417	1	287	8	6	7	AAADceByOAAAAAAAAAAAAAAAAAAAASAAAAAAAAAAAAAAAAAAAAAAHgAQCAAACBThgAYACALABgAIAACQCAAAAAAAAAAAAIEIAAATEBIAgAAHQAAHEACXAAH0cAYAAAAAAAAAAAAAAAAAAAAAAAAAAAAAAA==	4-[[(2R,3S,4S,5R)-2,3,4-trihydroxy-5-(hydroxymethyl)tetrahydrofuran-2-yl]methylamino]butanoic acid	4-[[(2R,3S,4S,5R)-2,3,4-trihydroxy-5-(hydroxymethyl)-2-oxolanyl]methylamino]butanoic acid	4-[[(2<I>R</I>,3<I>S</I>,4<I>S</I>,5<I>R</I>)-2,3,4-trihydroxy-5-(hydroxymethyl)oxolan-2-yl]methylamino]butanoic acid	4-[[(2R,3S,4S,5R)-2,3,4-trihydroxy-5-(hydroxymethyl)oxolan-2-yl]methylamino]butanoic acid	4-[[(2R,3S,4S,5R)-5-(hydroxymethyl)-2,3,4-tris(oxidanyl)oxolan-2-yl]methylamino]butanoic acid	4-[[(2R,3S,4S,5R)-2,3,4-trihydroxy-5-methylol-tetrahydrofuran-2-yl]methylamino]butyric acid	InChI=1S/C10H19NO7/c12-4-6-8(15)9(16)10(17,18-6)5-11-3-1-2-7(13)14/h6,8-9,11-12,15-17H,1-5H2,(H,13,14)/t6-,8-,9+,10-/m1/s1	HUEOABWGBTXQNF-SFKDOBOXSA-N	-4.500	265.116	C10H19NO7	265.260	C(CC(=O)O)CNCC1(C(C(C(O1)CO)O)O)O	C(CC(=O)O)CNC[C@@]1([C@H]([C@@H]([C@H](O1)CO)O)O)O	140	265.116	0	18	4	0	0	0	0	1	-1	1 5 255	TRUE	0	C:\Users\qiang\Documents\Schrodinger\QIKPROP_3	QIKPROP_3-out.maegz	1			12 14 6 9 2 6 10 3 6 11 4 5
101415075	2379	Structure2D_COMPOUND_CID_101415075.1	101415075	1	250	6	5	0	AAADccByOAAAAAAAAAAAAAAAAAAAAWAAAAAsAAAABgAAAAAAAAAAHgAACAAACDzhgAYCAAMAAgAAAAAAAAAAAAAAAAAAAAAIAAADEAIAgAAEQAAHAACRAAHw8CcAAAAAAAAAAAAAAAAAAAAAAAAAAAAAAA==	8-methyl-8-azabicyclo[3.2.1]octane-1,2,3,4,6-pentol	8-methyl-8-azabicyclo[3.2.1]octane-1,2,3,4,6-pentol	8-methyl-8-azabicyclo[3.2.1]octane-1,2,3,4,6-pentol	8-methyl-8-azabicyclo[3.2.1]octane-1,2,3,4,6-pentol	8-methyl-8-azabicyclo[3.2.1]octane-1,2,3,4,6-pentol	8-methyl-8-azabicyclo[3.2.1]octane-1,2,3,4,6-pentol	InChI=1S/C8H15NO5/c1-9-4-3(10)2-8(9,14)7(13)6(12)5(4)11/h3-7,10-14H,2H2,1H3	XTMAEPUCHRMBTC-UHFFFAOYSA-N	-2.900	205.095	C8H15NO5	205.210	CN1C2C(CC1(C(C(C2O)O)O)O)O	CN1C2C(CC1(C(C(C2O)O)O)O)O	104	205.095	0	14	0	6	0	0	0	1	-1	1 5 255	TRUE	0	C:\Users\qiang\Documents\Schrodinger\QIKPROP_3	QIKPROP_3-out.maegz	1			7 1 3 9 2 3 11 3 3 12 4 3 13 5 3 8 6 3
78171387	2380	Structure2D_COMPOUND_CID_78171387.1	78171387	1	237	7	5	4	AAADceBwOAAAAAAAAAAAAAAAAAAAAAAAAAAkAAAAAAAAAAAAAAAAGgAACAAACBSwgAMCCAAABgAAAAAAAAAAAAAAAAAAAAAAAAAREAIAAAAiQAAFAAAHAAHAYAwAAAAAAAAAAAAAAAAAAAAAAAAAAAAAAA==	2-(hydroxymethyl)-6-(2-hydroxy-1-methyl-propoxy)tetrahydropyran-3,4,5-triol	2-(3-hydroxybutan-2-yloxy)-6-(hydroxymethyl)oxane-3,4,5-triol	2-(3-hydroxybutan-2-yloxy)-6-(hydroxymethyl)oxane-3,4,5-triol	2-(3-hydroxybutan-2-yloxy)-6-(hydroxymethyl)oxane-3,4,5-triol	2-(hydroxymethyl)-6-(3-oxidanylbutan-2-yloxy)oxane-3,4,5-triol	2-(2-hydroxy-1-methyl-propoxy)-6-methylol-tetrahydropyran-3,4,5-triol	InChI=1S/C10H20O7/c1-4(12)5(2)16-10-9(15)8(14)7(13)6(3-11)17-10/h4-15H,3H2,1-2H3	ZLXYJEYKAQYNPV-UHFFFAOYSA-N	-1.900	252.121	C10H20O7	252.260	CC(C(C)OC1C(C(C(C(O1)CO)O)O)O)O	CC(C(C)OC1C(C(C(C(O1)CO)O)O)O)O	120	252.121	0	17	0	7	0	0	0	1	-1	1 5 255	TRUE	0	C:\Users\qiang\Documents\Schrodinger\QIKPROP_3	QIKPROP_3-out.maegz	1			11 13 3 14 16 3 12 2 3 8 3 3 9 4 3 10 5 3 15 7 3
25128229	2381	Structure2D_COMPOUND_CID_25128229.1	25128229	1	704	8	9	16	AAADcfB7+AAAAAAAAAAAAAAAAAAAAAAAAAAAAAAAAAAAAAAAAAAAHgAQCAAACCjBgAQBCALAAgAoAAGQPAAAAAEAAAAAAIGIAAACQBIAgCAUQAAEFgCQAACcFwAAAAAAAAAAAAAAAAAAAAAAAAAAAAAAAA==	(2S)-5-amino-2-[[(2S)-2-[[(2S)-2-amino-5-guanidino-pentanoyl]amino]-5-guanidino-pentanoyl]amino]-5-oxo-pentanoic acid	(2S)-5-amino-2-[[(2S)-2-[[(2S)-2-amino-5-(diaminomethylideneamino)-1-oxopentyl]amino]-5-(diaminomethylideneamino)-1-oxopentyl]amino]-5-oxopentanoic acid	(2<I>S</I>)-5-amino-2-[[(2<I>S</I>)-2-[[(2<I>S</I>)-2-amino-5-(diaminomethylideneamino)pentanoyl]amino]-5-(diaminomethylideneamino)pentanoyl]amino]-5-oxopentanoic acid	(2S)-5-amino-2-[[(2S)-2-[[(2S)-2-amino-5-(diaminomethylideneamino)pentanoyl]amino]-5-(diaminomethylideneamino)pentanoyl]amino]-5-oxopentanoic acid	(2S)-5-azanyl-2-[[(2S)-2-[[(2S)-2-azanyl-5-[bis(azanyl)methylideneamino]pentanoyl]amino]-5-[bis(azanyl)methylideneamino]pentanoyl]amino]-5-oxidanylidene-pentanoic acid	(2S)-5-amino-2-[[(2S)-2-[[(2S)-2-amino-5-guanidino-pentanoyl]amino]-5-guanidino-pentanoyl]amino]-5-keto-valeric acid	InChI=1S/C17H34N10O5/c18-9(3-1-7-24-16(20)21)13(29)26-10(4-2-8-25-17(22)23)14(30)27-11(15(31)32)5-6-12(19)28/h9-11H,1-8,18H2,(H2,19,28)(H,26,29)(H,27,30)(H,31,32)(H4,20,21,24)(H4,22,23,25)/t9-,10-,11-/m0/s1	MUXONAMCEUBVGA-DCAQKATOSA-N	-7.100	458.271	C17H34N10O5	458.500	C(CC(C(=O)NC(CCCN=C(N)N)C(=O)NC(CCC(=O)N)C(=O)O)N)CN=C(N)N	C(C[C@@H](C(=O)N[C@@H](CCCN=C(N)N)C(=O)N[C@@H](CCC(=O)N)C(=O)O)N)CN=C(N)N	293	458.271	0	32	3	0	0	0	0	1	-1	1 5 255	TRUE	0	C:\Users\qiang\Documents\Schrodinger\QIKPROP_3	QIKPROP_3-out.maegz	1			16 6 6 22 7 5 19 8 5
66065	2382	Structure2D_COMPOUND_CID_66065 (1).1	66065	1	458	9	5	2	AAADceBwPAAAAAAAAAAAAAAAAAAAAAAAAAA0SIAAAAAAAACRAAAAGgAACAAADBSgmAIyDoAABgCIAiDSCAACCAAkIAAAiAEGiMgNNzKGNBqCcSMlwBULuYfK7PzOoAABCAAYQABAAAIQADCAAAAAAAAAAA==	(2R,3S,4S,4aR,10bS)-3,4,8,10-tetrahydroxy-2-(hydroxymethyl)-9-methoxy-3,4,4a,10b-tetrahydro-2H-pyrano[3,2-c]isochromen-6-one	(2R,3S,4S,4aR,10bS)-3,4,8,10-tetrahydroxy-2-(hydroxymethyl)-9-methoxy-3,4,4a,10b-tetrahydro-2H-pyrano[3,2-c][2]benzopyran-6-one	(2<I>R</I>,3<I>S</I>,4<I>S</I>,4<I>a</I><I>R</I>,10<I>b</I><I>S</I>)-3,4,8,10-tetrahydroxy-2-(hydroxymethyl)-9-methoxy-3,4,4<I>a</I>,10<I>b</I>-tetrahydro-2<I>H</I>-pyrano[3,2-c]isochromen-6-one	(2R,3S,4S,4aR,10bS)-3,4,8,10-tetrahydroxy-2-(hydroxymethyl)-9-methoxy-3,4,4a,10b-tetrahydro-2H-pyrano[3,2-c]isochromen-6-one	(2R,3S,4S,4aR,10bS)-2-(hydroxymethyl)-9-methoxy-3,4,8,10-tetrakis(oxidanyl)-3,4,4a,10b-tetrahydro-2H-pyrano[3,2-c]isochromen-6-one	(2R,3S,4S,4aR,10bS)-3,4,8,10-tetrahydroxy-9-methoxy-2-methylol-3,4,4a,10b-tetrahydro-2H-pyran[3,2-c]isochromen-6-one	InChI=1S/C14H16O9/c1-21-11-5(16)2-4-7(9(11)18)12-13(23-14(4)20)10(19)8(17)6(3-15)22-12/h2,6,8,10,12-13,15-19H,3H2,1H3/t6-,8-,10+,12+,13-/m1/s1	YWJXCIXBAKGUKZ-HJJNZUOJSA-N		328.079	C14H16O9	328.270	COC1=C(C=C2C(=C1O)C3C(C(C(C(O3)CO)O)O)OC2=O)O	COC1=C(C=C2C(=C1O)[C@H]3[C@@H]([C@H]([C@@H]([C@H](O3)CO)O)O)OC2=O)O	146	328.079	0	23	5	0	0	0	0	1	-1	1 5 255	TRUE	0	C:\Users\qiang\Documents\Schrodinger\QIKPROP_3	QIKPROP_3-out.maegz	1			10 24 6 11 25 5 14 16 6 15 17 8 15 19 8 17 20 8 19 21 8 20 22 8 21 22 8 12 3 6 13 4 5			-1
16681750	2383	Structure2D_COMPOUND_CID_16681750 (1).1	16681750	1	412	8	5	8	AAADceB4PAAAAAAAAAAAAAAAAAAAAAAAAAA0QAAAAAAAAAABAAAAGgAACAAADBSwmAMwCIAABgCIAiDSCAACAAAgAAAIiAEAAIgZMDaAERCiYAAloAAPiAfI6OyOAAAAAAAAAAAAAAAAAAAAAAAAAAAAAA==	5-phenyl-3-[3,4,5-trihydroxy-6-(hydroxymethyl)tetrahydropyran-2-yl]oxy-pentanoic acid	5-phenyl-3-[[3,4,5-trihydroxy-6-(hydroxymethyl)-2-oxanyl]oxy]pentanoic acid	5-phenyl-3-[3,4,5-trihydroxy-6-(hydroxymethyl)oxan-2-yl]oxypentanoic acid	5-phenyl-3-[3,4,5-trihydroxy-6-(hydroxymethyl)oxan-2-yl]oxypentanoic acid	3-[6-(hydroxymethyl)-3,4,5-tris(oxidanyl)oxan-2-yl]oxy-5-phenyl-pentanoic acid	5-phenyl-3-(3,4,5-trihydroxy-6-methylol-tetrahydropyran-2-yl)oxy-valeric acid	InChI=1S/C17H24O8/c18-9-12-14(21)15(22)16(23)17(25-12)24-11(8-13(19)20)7-6-10-4-2-1-3-5-10/h1-5,11-12,14-18,21-23H,6-9H2,(H,19,20)	HRYIDVZLDQBLFF-UHFFFAOYSA-N	-0.200	356.147	C17H24O8	356.400	C1=CC=C(C=C1)CCC(CC(=O)O)OC2C(C(C(C(O2)CO)O)O)O	C1=CC=C(C=C1)CCC(CC(=O)O)OC2C(C(C(C(O2)CO)O)O)O	137	356.147	0	25	0	6	0	0	0	1	-1	1 5 255	TRUE	0	C:\Users\qiang\Documents\Schrodinger\QIKPROP_3	QIKPROP_3-out.maegz	1			12 15 3 14 16 3 19 21 8 19 22 8 13 2 3 21 23 8 22 24 8 23 25 8 24 25 8 9 3 3 10 4 3 11 5 3
16681750	2384	Structure2D_COMPOUND_CID_16681750.1	16681750	1	412	8	5	8	AAADceB4PAAAAAAAAAAAAAAAAAAAAAAAAAA0QAAAAAAAAAABAAAAGgAACAAADBSwmAMwCIAABgCIAiDSCAACAAAgAAAIiAEAAIgZMDaAERCiYAAloAAPiAfI6OyOAAAAAAAAAAAAAAAAAAAAAAAAAAAAAA==	5-phenyl-3-[3,4,5-trihydroxy-6-(hydroxymethyl)tetrahydropyran-2-yl]oxy-pentanoic acid	5-phenyl-3-[[3,4,5-trihydroxy-6-(hydroxymethyl)-2-oxanyl]oxy]pentanoic acid	5-phenyl-3-[3,4,5-trihydroxy-6-(hydroxymethyl)oxan-2-yl]oxypentanoic acid	5-phenyl-3-[3,4,5-trihydroxy-6-(hydroxymethyl)oxan-2-yl]oxypentanoic acid	3-[6-(hydroxymethyl)-3,4,5-tris(oxidanyl)oxan-2-yl]oxy-5-phenyl-pentanoic acid	5-phenyl-3-(3,4,5-trihydroxy-6-methylol-tetrahydropyran-2-yl)oxy-valeric acid	InChI=1S/C17H24O8/c18-9-12-14(21)15(22)16(23)17(25-12)24-11(8-13(19)20)7-6-10-4-2-1-3-5-10/h1-5,11-12,14-18,21-23H,6-9H2,(H,19,20)	HRYIDVZLDQBLFF-UHFFFAOYSA-N	-0.200	356.147	C17H24O8	356.400	C1=CC=C(C=C1)CCC(CC(=O)O)OC2C(C(C(C(O2)CO)O)O)O	C1=CC=C(C=C1)CCC(CC(=O)O)OC2C(C(C(C(O2)CO)O)O)O	137	356.147	0	25	0	6	0	0	0	1	-1	1 5 255	TRUE	0	C:\Users\qiang\Documents\Schrodinger\QIKPROP_3	QIKPROP_3-out.maegz	1			12 15 3 14 16 3 19 21 8 19 22 8 13 2 3 21 23 8 22 24 8 23 25 8 24 25 8 9 3 3 10 4 3 11 5 3
44347795	2385	Structure2D_COMPOUND_CID_44347795.1	44347795	1	656	6	6	10	AAADceB7uAAAAAAAAAAAAAAAAAAAAWAAAAAwAAAAAAAAAFgB8AAAHgAQCAAADSjBngQ+yPLJkgCoAzX3XACCgCAxAiAI2aG4ZJgKYPrA0bGUYAhklgDYyAc/icCOgAAAAAACAAAAAAAAAAQAAAAAAAAAAA==	(2S)-4-amino-2-[[(2S)-2-[[(2S)-2-amino-3-(1H-indol-3-yl)propanoyl]amino]-3-methyl-butanoyl]amino]-4-oxo-butanoic acid	(2S)-4-amino-2-[[(2S)-2-[[(2S)-2-amino-3-(1H-indol-3-yl)-1-oxopropyl]amino]-3-methyl-1-oxobutyl]amino]-4-oxobutanoic acid	(2<I>S</I>)-4-amino-2-[[(2<I>S</I>)-2-[[(2<I>S</I>)-2-amino-3-(1<I>H</I>-indol-3-yl)propanoyl]amino]-3-methylbutanoyl]amino]-4-oxobutanoic acid	(2S)-4-amino-2-[[(2S)-2-[[(2S)-2-amino-3-(1H-indol-3-yl)propanoyl]amino]-3-methylbutanoyl]amino]-4-oxobutanoic acid	(2S)-4-azanyl-2-[[(2S)-2-[[(2S)-2-azanyl-3-(1H-indol-3-yl)propanoyl]amino]-3-methyl-butanoyl]amino]-4-oxidanylidene-butanoic acid	(2S)-4-amino-2-[[(2S)-2-[[(2S)-2-amino-3-(1H-indol-3-yl)propanoyl]amino]-3-methyl-butanoyl]amino]-4-keto-butyric acid	InChI=1S/C20H27N5O5/c1-10(2)17(19(28)24-15(20(29)30)8-16(22)26)25-18(27)13(21)7-11-9-23-14-6-4-3-5-12(11)14/h3-6,9-10,13,15,17,23H,7-8,21H2,1-2H3,(H2,22,26)(H,24,28)(H,25,27)(H,29,30)/t13-,15-,17-/m0/s1	XKTWZYNTLXITCY-QRTARXTBSA-N		417.201	C20H27N5O5	417.500	CC(C)C(C(=O)NC(CC(=O)N)C(=O)O)NC(=O)C(CC1=CNC2=CC=CC=C21)N	CC(C)[C@@H](C(=O)N[C@@H](CC(=O)N)C(=O)O)NC(=O)[C@H](CC1=CNC2=CC=CC=C21)N	180	417.201	0	30	3	0	0	0	0	1	-1	1 5 255	TRUE	0	C:\Users\qiang\Documents\Schrodinger\QIKPROP_3	QIKPROP_3-out.maegz	1		-3.700	17 20 8 17 23 8 20 22 8 20 25 8 22 26 8 25 28 8 26 29 8 28 29 8 11 6 5 21 7 6 8 22 8 8 23 8 13 9 5
124021	2386	Structure2D_COMPOUND_CID_124021.1	124021	1	406	10	7	4	AAADceBwPAAAAAAAAAAAAAAAAAAAAAAAAAA0QAAAAAAAAAABAAAAGgAACAAADBSwmAMwDoAABgCIAiDSCAACAAAkIAAAiAEGiMgZNzKCNRqicQElwBUPuYfK7DzOIAABCAAAQABAAAIQAACAAAAAAAAAAA==	[(2S,3R,4S,5S,6R)-3,4,5-trihydroxy-6-(hydroxymethyl)tetrahydropyran-2-yl] 3,4,5-trihydroxybenzoate	3,4,5-trihydroxybenzoic acid [(2S,3R,4S,5S,6R)-3,4,5-trihydroxy-6-(hydroxymethyl)-2-oxanyl] ester	[(2<I>S</I>,3<I>R</I>,4<I>S</I>,5<I>S</I>,6<I>R</I>)-3,4,5-trihydroxy-6-(hydroxymethyl)oxan-2-yl] 3,4,5-trihydroxybenzoate	[(2S,3R,4S,5S,6R)-3,4,5-trihydroxy-6-(hydroxymethyl)oxan-2-yl] 3,4,5-trihydroxybenzoate	[(2S,3R,4S,5S,6R)-6-(hydroxymethyl)-3,4,5-tris(oxidanyl)oxan-2-yl] 3,4,5-tris(oxidanyl)benzoate	3,4,5-trihydroxybenzoic acid [(2S,3R,4S,5S,6R)-3,4,5-trihydroxy-6-methylol-tetrahydropyran-2-yl] ester	InChI=1S/C13H16O10/c14-3-7-9(18)10(19)11(20)13(22-7)23-12(21)4-1-5(15)8(17)6(16)2-4/h1-2,7,9-11,13-20H,3H2/t7-,9-,10+,11-,13+/m1/s1	GDVRUDXLQBVIKP-HQHREHCSSA-N	-1.400	332.074	C13H16O10	332.260	C1=C(C=C(C(=C1O)O)O)C(=O)OC2C(C(C(C(O2)CO)O)O)O	C1=C(C=C(C(=C1O)O)O)C(=O)O[C@H]2[C@@H]([C@H]([C@@H]([C@H](O2)CO)O)O)O	177	332.074	0	23	5	0	0	0	0	1	-1	1 5 255	TRUE	0	C:\Users\qiang\Documents\Schrodinger\QIKPROP_3	QIKPROP_3-out.maegz	1			13 16 5 18 19 8 18 20 8 19 22 8 11 2 6 20 21 8 21 23 8 22 23 8 12 3 5 15 4 5 14 5 6
66065	2387	Structure2D_COMPOUND_CID_66065.1	66065	1	458	9	5	2	AAADceBwPAAAAAAAAAAAAAAAAAAAAAAAAAA0SIAAAAAAAACRAAAAGgAACAAADBSgmAIyDoAABgCIAiDSCAACCAAkIAAAiAEGiMgNNzKGNBqCcSMlwBULuYfK7PzOoAABCAAYQABAAAIQADCAAAAAAAAAAA==	(2R,3S,4S,4aR,10bS)-3,4,8,10-tetrahydroxy-2-(hydroxymethyl)-9-methoxy-3,4,4a,10b-tetrahydro-2H-pyrano[3,2-c]isochromen-6-one	(2R,3S,4S,4aR,10bS)-3,4,8,10-tetrahydroxy-2-(hydroxymethyl)-9-methoxy-3,4,4a,10b-tetrahydro-2H-pyrano[3,2-c][2]benzopyran-6-one	(2<I>R</I>,3<I>S</I>,4<I>S</I>,4<I>a</I><I>R</I>,10<I>b</I><I>S</I>)-3,4,8,10-tetrahydroxy-2-(hydroxymethyl)-9-methoxy-3,4,4<I>a</I>,10<I>b</I>-tetrahydro-2<I>H</I>-pyrano[3,2-c]isochromen-6-one	(2R,3S,4S,4aR,10bS)-3,4,8,10-tetrahydroxy-2-(hydroxymethyl)-9-methoxy-3,4,4a,10b-tetrahydro-2H-pyrano[3,2-c]isochromen-6-one	(2R,3S,4S,4aR,10bS)-2-(hydroxymethyl)-9-methoxy-3,4,8,10-tetrakis(oxidanyl)-3,4,4a,10b-tetrahydro-2H-pyrano[3,2-c]isochromen-6-one	(2R,3S,4S,4aR,10bS)-3,4,8,10-tetrahydroxy-9-methoxy-2-methylol-3,4,4a,10b-tetrahydro-2H-pyran[3,2-c]isochromen-6-one	InChI=1S/C14H16O9/c1-21-11-5(16)2-4-7(9(11)18)12-13(23-14(4)20)10(19)8(17)6(3-15)22-12/h2,6,8,10,12-13,15-19H,3H2,1H3/t6-,8-,10+,12+,13-/m1/s1	YWJXCIXBAKGUKZ-HJJNZUOJSA-N		328.079	C14H16O9	328.270	COC1=C(C=C2C(=C1O)C3C(C(C(C(O3)CO)O)O)OC2=O)O	COC1=C(C=C2C(=C1O)[C@H]3[C@@H]([C@H]([C@@H]([C@H](O3)CO)O)O)OC2=O)O	146	328.079	0	23	5	0	0	0	0	1	-1	1 5 255	TRUE	0	C:\Users\qiang\Documents\Schrodinger\QIKPROP_3	QIKPROP_3-out.maegz	1			10 24 6 11 25 5 14 16 6 15 17 8 15 19 8 17 20 8 19 21 8 20 22 8 21 22 8 12 3 6 13 4 5			-1
10508871	2388	Structure2D_COMPOUND_CID_10508871.1	10508871	1	920	15	7	25	AAADcfB8PAAAAAAAAAAAAAAAAAAAAAAAAAAkSAAAAAAAAAAAAAAAGgAACAAACBSwgAMCCAAABgCIACDSCAAAAAAgAAAICAEAAAgREBIAAQAiQAAFQAAPAAPI6KyAAAAAAAAAAAAAAAAAAAAAAAAAAAAAAA==	[(2S)-2-[(Z)-hex-3-enoyl]oxy-3-[(2R,3R,4S,5R,6R)-3,4,5-trihydroxy-6-[[(2S,3R,4S,5R,6R)-3,4,5-trihydroxy-6-(hydroxymethyl)tetrahydropyran-2-yl]oxymethyl]tetrahydropyran-2-yl]oxy-propyl] dodecanoate	dodecanoic acid [(2S)-2-[(Z)-1-oxohex-3-enoxy]-3-[[(2R,3R,4S,5R,6R)-3,4,5-trihydroxy-6-[[(2S,3R,4S,5R,6R)-3,4,5-trihydroxy-6-(hydroxymethyl)-2-oxanyl]oxymethyl]-2-oxanyl]oxy]propyl] ester	[(2<I>S</I>)-2-[(<I>Z</I>)-hex-3-enoyl]oxy-3-[(2<I>R</I>,3<I>R</I>,4<I>S</I>,5<I>R</I>,6<I>R</I>)-3,4,5-trihydroxy-6-[[(2<I>S</I>,3<I>R</I>,4<I>S</I>,5<I>R</I>,6<I>R</I>)-3,4,5-trihydroxy-6-(hydroxymethyl)oxan-2-yl]oxymethyl]oxan-2-yl]oxypropyl] dodecanoate	[(2S)-2-[(Z)-hex-3-enoyl]oxy-3-[(2R,3R,4S,5R,6R)-3,4,5-trihydroxy-6-[[(2S,3R,4S,5R,6R)-3,4,5-trihydroxy-6-(hydroxymethyl)oxan-2-yl]oxymethyl]oxan-2-yl]oxypropyl] dodecanoate	[(2S)-2-[(Z)-hex-3-enoyl]oxy-3-[(2R,3R,4S,5R,6R)-6-[[(2S,3R,4S,5R,6R)-6-(hydroxymethyl)-3,4,5-tris(oxidanyl)oxan-2-yl]oxymethyl]-3,4,5-tris(oxidanyl)oxan-2-yl]oxy-propyl] dodecanoate	lauric acid [(2S)-2-[(Z)-hex-3-enoyl]oxy-3-[(2R,3R,4S,5R,6R)-3,4,5-trihydroxy-6-[[(2S,3R,4S,5R,6R)-3,4,5-trihydroxy-6-methylol-tetrahydropyran-2-yl]oxymethyl]tetrahydropyran-2-yl]oxy-propyl] ester	InChI=1S/C33H58O15/c1-3-5-7-8-9-10-11-12-14-15-24(35)43-18-21(46-25(36)16-13-6-4-2)19-44-32-31(42)29(40)27(38)23(48-32)20-45-33-30(41)28(39)26(37)22(17-34)47-33/h6,13,21-23,26-34,37-42H,3-5,7-12,14-20H2,1-2H3/b13-6-/t21-,22-,23-,26+,27+,28+,29+,30-,31-,32-,33+/m1/s1	WMXPZMBCAXYUAO-OVAVGRNBSA-N	2.200	694.378	C33H58O15	694.800	CCCCCCCCCCCC(=O)OCC(COC1C(C(C(C(O1)COC2C(C(C(C(O2)CO)O)O)O)O)O)O)OC(=O)CC=CCC	CCCCCCCCCCCC(=O)OC[C@H](CO[C@H]1[C@@H]([C@H]([C@H]([C@H](O1)CO[C@@H]2[C@@H]([C@H]([C@H]([C@H](O2)CO)O)O)O)O)O)O)OC(=O)C/C=C\CC	231	694.378	0	48	11	0	1	0	0	1	-1	1 5 255	TRUE	0	C:\Users\qiang\Documents\Schrodinger\QIKPROP_3	QIKPROP_3-out.maegz	1			23 10 5 29 12 6 16 26 5 25 27 5 21 3 6 24 4 5 17 5 5 18 6 5 19 7 6 20 8 6 22 9 5
15613266	2389	Structure2D_COMPOUND_CID_15613266.1	15613266	1	197	6	4	3	AAADceBwOAAAAAAAAAAAAAAAAAAAAAAAAAAkAAAAAAAAAAAAAAAAGgAACAAACBSwgAMCCAAABgAAAAAAAAAAAAAAAAAAAAAAAAAREAIAAAAiQAAFAAAHAAHAYAwAAAAAAAAAAAAAAAAAAAAAAAAAAAAAAA==	2-(hydroxymethyl)-6-isopropoxy-tetrahydropyran-3,4,5-triol	2-(hydroxymethyl)-6-propan-2-yloxyoxane-3,4,5-triol	2-(hydroxymethyl)-6-propan-2-yloxyoxane-3,4,5-triol	2-(hydroxymethyl)-6-propan-2-yloxyoxane-3,4,5-triol	2-(hydroxymethyl)-6-propan-2-yloxy-oxane-3,4,5-triol	2-isopropoxy-6-methylol-tetrahydropyran-3,4,5-triol	InChI=1S/C9H18O6/c1-4(2)14-9-8(13)7(12)6(11)5(3-10)15-9/h4-13H,3H2,1-2H3	UOEFDXYUEPHESS-UHFFFAOYSA-N		222.110	C9H18O6	222.240	CC(C)OC1C(C(C(C(O1)CO)O)O)O	CC(C)OC1C(C(C(C(O1)CO)O)O)O		222.110	0	15	0	5	0	0	0	1	-1	1 5 255	TRUE	0	C:\Users\qiang\Documents\Schrodinger\QIKPROP_3	QIKPROP_3-out.maegz	1	99.400	-1.400	10 12 3 11 2 3 7 3 3 8 4 3 9 5 3
10259020	2390	Structure2D_COMPOUND_CID_10259020.1	10259020	1	846	14	8	25	AAADcfB8PAAAAAAAAAAAAAAAAAAAAAAAAAAkSAAAAAAAAAAAAAAAGgAACAAACBSwgAMCCAAABgCIACDSCAAAAAAgAAAICAEAAAgREBIAAQAiQAAFgAAPAAPI6KyAAAAAAAAAAAAAAAAAAAAAAAAAAAAAAA==	[(2S)-2-hydroxy-3-[(2R,3R,4S,5R,6R)-3,4,5-trihydroxy-6-[[(2S,3R,4S,5R,6R)-3,4,5-trihydroxy-6-(hydroxymethyl)tetrahydropyran-2-yl]oxymethyl]tetrahydropyran-2-yl]oxy-propyl] (Z)-octadec-9-enoate	(Z)-9-octadecenoic acid [(2S)-2-hydroxy-3-[[(2R,3R,4S,5R,6R)-3,4,5-trihydroxy-6-[[(2S,3R,4S,5R,6R)-3,4,5-trihydroxy-6-(hydroxymethyl)-2-oxanyl]oxymethyl]-2-oxanyl]oxy]propyl] ester	[(2<I>S</I>)-2-hydroxy-3-[(2<I>R</I>,3<I>R</I>,4<I>S</I>,5<I>R</I>,6<I>R</I>)-3,4,5-trihydroxy-6-[[(2<I>S</I>,3<I>R</I>,4<I>S</I>,5<I>R</I>,6<I>R</I>)-3,4,5-trihydroxy-6-(hydroxymethyl)oxan-2-yl]oxymethyl]oxan-2-yl]oxypropyl] (<I>Z</I>)-octadec-9-enoate	[(2S)-2-hydroxy-3-[(2R,3R,4S,5R,6R)-3,4,5-trihydroxy-6-[[(2S,3R,4S,5R,6R)-3,4,5-trihydroxy-6-(hydroxymethyl)oxan-2-yl]oxymethyl]oxan-2-yl]oxypropyl] (Z)-octadec-9-enoate	[(2S)-3-[(2R,3R,4S,5R,6R)-6-[[(2S,3R,4S,5R,6R)-6-(hydroxymethyl)-3,4,5-tris(oxidanyl)oxan-2-yl]oxymethyl]-3,4,5-tris(oxidanyl)oxan-2-yl]oxy-2-oxidanyl-propyl] (Z)-octadec-9-enoate	(Z)-octadec-9-enoic acid [(2S)-2-hydroxy-3-[(2R,3R,4S,5R,6R)-3,4,5-trihydroxy-6-[[(2S,3R,4S,5R,6R)-3,4,5-trihydroxy-6-methylol-tetrahydropyran-2-yl]oxymethyl]tetrahydropyran-2-yl]oxy-propyl] ester	InChI=1S/C33H60O14/c1-2-3-4-5-6-7-8-9-10-11-12-13-14-15-16-17-25(36)43-19-22(35)20-44-32-31(42)29(40)27(38)24(47-32)21-45-33-30(41)28(39)26(37)23(18-34)46-33/h9-10,22-24,26-35,37-42H,2-8,11-21H2,1H3/b10-9-/t22-,23-,24-,26+,27+,28+,29+,30-,31-,32-,33+/m1/s1	VROZOADUAPWACT-NYURTQROSA-N	2.600	680.398	C33H60O14	680.800	CCCCCCCCC=CCCCCCCCC(=O)OCC(COC1C(C(C(C(O1)COC2C(C(C(C(O2)CO)O)O)O)O)O)O)O	CCCCCCCC/C=C\CCCCCCCC(=O)OC[C@H](CO[C@H]1[C@@H]([C@H]([C@H]([C@H](O1)CO[C@@H]2[C@@H]([C@H]([C@H]([C@H](O2)CO)O)O)O)O)O)O)O	225	680.398	0	47	11	0	1	0	0	1	-1	1 5 255	TRUE	0	C:\Users\qiang\Documents\Schrodinger\QIKPROP_3	QIKPROP_3-out.maegz	1			22 10 5 28 12 5 15 25 5 24 26 5 20 3 6 23 4 5 16 5 5 17 6 5 18 7 6 19 8 6 21 9 5
15698968	2391	Structure2D_COMPOUND_CID_15698968.1	15698968	1	1180	18	12	1	AAADceB4PgAAAAAAAAAAAAAAAAAAAAAAAAA0YMEAAAAAAACRUAAAGgAACAAADBSgmAIwDoAABgCIAiDSCAACAAAkIAAAiAEGiMgJNzKCNBqCcQElwBULuYfK7PzOoAADCAAYQABAAAYQADCAAAAAAAAAAA==	(1S,2S,24R,25R,29R)-7,8,9,12,13,14,17,18,19,25,29-undecahydroxy-24-(hydroxymethyl)-3,23,26-trioxahexacyclo[13.10.3.12,6.05,10.011,28.016,21]nonacosa-5(10),6,8,11,13,15(28),16,18,20-nonaene-4,22,27-trione	(1S,2S,24R,25R,29R)-7,8,9,12,13,14,17,18,19,25,29-undecahydroxy-24-(hydroxymethyl)-3,23,26-trioxahexacyclo[13.10.3.12,6.05,10.011,28.016,21]nonacosa-5(10),6,8,11,13,15(28),16,18,20-nonaene-4,22,27-trione	(1<I>S</I>,2<I>S</I>,24<I>R</I>,25<I>R</I>,29<I>R</I>)-7,8,9,12,13,14,17,18,19,25,29-undecahydroxy-24-(hydroxymethyl)-3,23,26-trioxahexacyclo[13.10.3.1<SUP>2,6</SUP>.0<SUP>5,10</SUP>.0<SUP>11,28</SUP>.0<SUP>16,21</SUP>]nonacosa-5(10),6,8,11,13,15(28),16,18,20-nonaene-4,22,27-trione	(1S,2S,24R,25R,29R)-7,8,9,12,13,14,17,18,19,25,29-undecahydroxy-24-(hydroxymethyl)-3,23,26-trioxahexacyclo[13.10.3.12,6.05,10.011,28.016,21]nonacosa-5(10),6,8,11,13,15(28),16,18,20-nonaene-4,22,27-trione	(1S,2S,24R,25R,29R)-24-(hydroxymethyl)-7,8,9,12,13,14,17,18,19,25,29-undecakis(oxidanyl)-3,23,26-trioxahexacyclo[13.10.3.12,6.05,10.011,28.016,21]nonacosa-5(10),6,8,11,13,15(28),16,18,20-nonaene-4,22,27-trione	(1S,2S,24R,25R,29R)-7,8,9,12,13,14,17,18,19,25,29-undecahydroxy-24-methylol-3,23,26-trioxahexacyclo[13.10.3.12,6.05,10.011,28.016,21]nonacosa-5(10),6,8,11,13,15(28),16,18,20-nonaene-4,22,27-trione	InChI=1S/C27H20O18/c28-2-5-14(31)23-24-20(37)12-11(27(42)45-24)9(18(35)22(39)19(12)36)8-10(26(41)44-23)7(16(33)21(38)17(8)34)6-3(25(40)43-5)1-4(29)13(30)15(6)32/h1,5,14,20,23-24,28-39H,2H2/t5-,14-,20-,23+,24+/m1/s1	PPUHUWSVCUJGTD-HNBYGWOQSA-N	-0.500	632.065	C27H20O18	632.400	C1=C2C(=C(C(=C1O)O)O)C3=C4C(=C(C(=C3O)O)O)C5=C6C(=C(C(=C5O)O)O)C(C(C(C(C(OC2=O)CO)O)OC4=O)OC6=O)O	C1=C2C(=C(C(=C1O)O)O)C3=C4C(=C(C(=C3O)O)O)C5=C6C(=C(C(=C5O)O)O)[C@H]([C@@H]([C@H]([C@@H]([C@H](OC2=O)CO)O)OC4=O)OC6=O)O	322	632.065	0	45	5	0	0	0	0	1	-1	1 5 255	TRUE	0	C:\Users\qiang\Documents\Schrodinger\QIKPROP_3	QIKPROP_3-out.maegz	1			19 46 6 20 47 6 23 25 8 23 29 8 24 31 6 25 26 8 26 33 8 28 30 8 28 36 8 29 35 8 21 3 5 30 34 8 33 35 8 34 38 8 36 40 8 37 39 8 37 42 8 38 40 8 39 43 8 22 4 5 42 44 8 43 45 8 44 45 8
121667	2392	Structure2D_COMPOUND_CID_121667.1	121667	1	175	6	4	3	AAADceBwOAAAAAAAAAAAAAAAAAAAAAAAAAAkAAAAAAAAAAAAAAAAGgAACAAACBSwgAMCCAAABgAAAAAAAAAAAAAAAAAAAAAAAAAREAIAAAAiQAAFAAAHAAHAYAwAAAAAAAAAAAAAAAAAAAAAAAAAAAAAAA==	(2R,3R,4S,5S,6R)-2-ethoxy-6-(hydroxymethyl)tetrahydropyran-3,4,5-triol	(2R,3R,4S,5S,6R)-2-ethoxy-6-(hydroxymethyl)oxane-3,4,5-triol	(2<I>R</I>,3<I>R</I>,4<I>S</I>,5<I>S</I>,6<I>R</I>)-2-ethoxy-6-(hydroxymethyl)oxane-3,4,5-triol	(2R,3R,4S,5S,6R)-2-ethoxy-6-(hydroxymethyl)oxane-3,4,5-triol	(2R,3R,4S,5S,6R)-2-ethoxy-6-(hydroxymethyl)oxane-3,4,5-triol	(2R,3R,4S,5S,6R)-2-ethoxy-6-methylol-tetrahydropyran-3,4,5-triol	InChI=1S/C8H16O6/c1-2-13-8-7(12)6(11)5(10)4(3-9)14-8/h4-12H,2-3H2,1H3/t4-,5-,6+,7-,8-/m1/s1	WYUFTYLVLQZQNH-JAJWTYFOSA-N		208.095	C8H16O6	208.210	CCOC1C(C(C(C(O1)CO)O)O)O	CCO[C@H]1[C@@H]([C@H]([C@@H]([C@H](O1)CO)O)O)O		208.095	0	14	5	0	0	0	0	1	-1	1 5 255	TRUE	0	C:\Users\qiang\Documents\Schrodinger\QIKPROP_3	QIKPROP_3-out.maegz	1	99.400	-1.800	10 12 5 11 2 5 7 3 5 8 4 6 9 5 6
15942881	2393	Structure2D_COMPOUND_CID_15942881.1	15942881	1	360	11	7	7	AAADceBwPAIAAAAAAAAAAAAAAAAAAAAAAAAkAAAAAAAAAAAAAAAAGgAACCAACBSwgAMACAAABxAAQAAAAIAAAAAAAAAAAAAAAAAREAIAAAAiQAAFAAAHAAHAYAwAAAAAAAAAAAAAAAAAAAAAAAAAAAAAAA==	[(2R)-3-hydroxy-2-[(2R,3R,4S,5S,6R)-3,4,5-trihydroxy-6-(hydroxymethyl)tetrahydropyran-2-yl]oxy-propyl] dihydrogen phosphate	[(2R)-3-hydroxy-2-[[(2R,3R,4S,5S,6R)-3,4,5-trihydroxy-6-(hydroxymethyl)-2-oxanyl]oxy]propyl] dihydrogen phosphate	[(2<I>R</I>)-3-hydroxy-2-[(2<I>R</I>,3<I>R</I>,4<I>S</I>,5<I>S</I>,6<I>R</I>)-3,4,5-trihydroxy-6-(hydroxymethyl)oxan-2-yl]oxypropyl] dihydrogen phosphate	[(2R)-3-hydroxy-2-[(2R,3R,4S,5S,6R)-3,4,5-trihydroxy-6-(hydroxymethyl)oxan-2-yl]oxypropyl] dihydrogen phosphate	[(2R)-2-[(2R,3R,4S,5S,6R)-6-(hydroxymethyl)-3,4,5-tris(oxidanyl)oxan-2-yl]oxy-3-oxidanyl-propyl] dihydrogen phosphate	[(2R)-3-hydroxy-2-[(2R,3R,4S,5S,6R)-3,4,5-trihydroxy-6-methylol-tetrahydropyran-2-yl]oxy-propyl] dihydrogen phosphate	InChI=1S/C9H19O11P/c10-1-4(3-18-21(15,16)17)19-9-8(14)7(13)6(12)5(2-11)20-9/h4-14H,1-3H2,(H2,15,16,17)/t4-,5-,6-,7+,8-,9-/m1/s1	PLJAVYDLNJODGD-VMQOHUEUSA-N	-4.400	334.066	C9H19O11P	334.210	C(C1C(C(C(C(O1)OC(CO)COP(=O)(O)O)O)O)O)O	C([C@@H]1[C@H]([C@@H]([C@H]([C@@H](O1)O[C@H](CO)COP(=O)(O)O)O)O)O)O	186	334.066	0	21	6	0	0	0	0	1	-1	1 5 255	TRUE	0	C:\Users\qiang\Documents\Schrodinger\QIKPROP_3	QIKPROP_3-out.maegz	1			16 18 5 17 3 5 19 3 6 13 4 5 14 5 6 15 6 6
15698968	2394	Structure2D_COMPOUND_CID_15698968.1	15698968	1	1180	18	12	1	AAADceB4PgAAAAAAAAAAAAAAAAAAAAAAAAA0YMEAAAAAAACRUAAAGgAACAAADBSgmAIwDoAABgCIAiDSCAACAAAkIAAAiAEGiMgJNzKCNBqCcQElwBULuYfK7PzOoAADCAAYQABAAAYQADCAAAAAAAAAAA==	(1S,2S,24R,25R,29R)-7,8,9,12,13,14,17,18,19,25,29-undecahydroxy-24-(hydroxymethyl)-3,23,26-trioxahexacyclo[13.10.3.12,6.05,10.011,28.016,21]nonacosa-5(10),6,8,11,13,15(28),16,18,20-nonaene-4,22,27-trione	(1S,2S,24R,25R,29R)-7,8,9,12,13,14,17,18,19,25,29-undecahydroxy-24-(hydroxymethyl)-3,23,26-trioxahexacyclo[13.10.3.12,6.05,10.011,28.016,21]nonacosa-5(10),6,8,11,13,15(28),16,18,20-nonaene-4,22,27-trione	(1<I>S</I>,2<I>S</I>,24<I>R</I>,25<I>R</I>,29<I>R</I>)-7,8,9,12,13,14,17,18,19,25,29-undecahydroxy-24-(hydroxymethyl)-3,23,26-trioxahexacyclo[13.10.3.1<SUP>2,6</SUP>.0<SUP>5,10</SUP>.0<SUP>11,28</SUP>.0<SUP>16,21</SUP>]nonacosa-5(10),6,8,11,13,15(28),16,18,20-nonaene-4,22,27-trione	(1S,2S,24R,25R,29R)-7,8,9,12,13,14,17,18,19,25,29-undecahydroxy-24-(hydroxymethyl)-3,23,26-trioxahexacyclo[13.10.3.12,6.05,10.011,28.016,21]nonacosa-5(10),6,8,11,13,15(28),16,18,20-nonaene-4,22,27-trione	(1S,2S,24R,25R,29R)-24-(hydroxymethyl)-7,8,9,12,13,14,17,18,19,25,29-undecakis(oxidanyl)-3,23,26-trioxahexacyclo[13.10.3.12,6.05,10.011,28.016,21]nonacosa-5(10),6,8,11,13,15(28),16,18,20-nonaene-4,22,27-trione	(1S,2S,24R,25R,29R)-7,8,9,12,13,14,17,18,19,25,29-undecahydroxy-24-methylol-3,23,26-trioxahexacyclo[13.10.3.12,6.05,10.011,28.016,21]nonacosa-5(10),6,8,11,13,15(28),16,18,20-nonaene-4,22,27-trione	InChI=1S/C27H20O18/c28-2-5-14(31)23-24-20(37)12-11(27(42)45-24)9(18(35)22(39)19(12)36)8-10(26(41)44-23)7(16(33)21(38)17(8)34)6-3(25(40)43-5)1-4(29)13(30)15(6)32/h1,5,14,20,23-24,28-39H,2H2/t5-,14-,20-,23+,24+/m1/s1	PPUHUWSVCUJGTD-HNBYGWOQSA-N	-0.500	632.065	C27H20O18	632.400	C1=C2C(=C(C(=C1O)O)O)C3=C4C(=C(C(=C3O)O)O)C5=C6C(=C(C(=C5O)O)O)C(C(C(C(C(OC2=O)CO)O)OC4=O)OC6=O)O	C1=C2C(=C(C(=C1O)O)O)C3=C4C(=C(C(=C3O)O)O)C5=C6C(=C(C(=C5O)O)O)[C@H]([C@@H]([C@H]([C@@H]([C@H](OC2=O)CO)O)OC4=O)OC6=O)O	322	632.065	0	45	5	0	0	0	0	1	-1	1 5 255	TRUE	0	C:\Users\qiang\Documents\Schrodinger\QIKPROP_3	QIKPROP_3-out.maegz	1			19 46 6 20 47 6 23 25 8 23 29 8 24 31 6 25 26 8 26 33 8 28 30 8 28 36 8 29 35 8 21 3 5 30 34 8 33 35 8 34 38 8 36 40 8 37 39 8 37 42 8 38 40 8 39 43 8 22 4 5 42 44 8 43 45 8 44 45 8
145458422	2395	Structure2D_COMPOUND_CID_145458422.1	145458422	1	610	5	5	10	AAADcfB7uAAAAAAAAAAAAAAAAAAAAWAAAAAwAAAAAAAAAFgB8AAAHgAQCAAADSjBngQ+yPLJkgCoAzX3XACCgCAxAiAI2aG4ZJgKYPLAkbGUYAhklgDYyAcYicCOgAAAAAACAAAAAAAAAAQAAAAAAAAAAA==	(2S)-2-[[(2S)-2-[[(2S)-2-amino-3-(1H-indol-3-yl)propanoyl]amino]-4-methyl-pentanoyl]amino]-3-methyl-butanoic acid	(2S)-2-[[(2S)-2-[[(2S)-2-amino-3-(1H-indol-3-yl)-1-oxopropyl]amino]-4-methyl-1-oxopentyl]amino]-3-methylbutanoic acid	(2<I>S</I>)-2-[[(2<I>S</I>)-2-[[(2<I>S</I>)-2-amino-3-(1<I>H</I>-indol-3-yl)propanoyl]amino]-4-methylpentanoyl]amino]-3-methylbutanoic acid	(2S)-2-[[(2S)-2-[[(2S)-2-amino-3-(1H-indol-3-yl)propanoyl]amino]-4-methylpentanoyl]amino]-3-methylbutanoic acid	(2S)-2-[[(2S)-2-[[(2S)-2-azanyl-3-(1H-indol-3-yl)propanoyl]amino]-4-methyl-pentanoyl]amino]-3-methyl-butanoic acid	(2S)-2-[[(2S)-2-[[(2S)-2-amino-3-(1H-indol-3-yl)propanoyl]amino]-4-methyl-pentanoyl]amino]-3-methyl-butyric acid	InChI=1S/C22H32N4O4/c1-12(2)9-18(21(28)26-19(13(3)4)22(29)30)25-20(27)16(23)10-14-11-24-17-8-6-5-7-15(14)17/h5-8,11-13,16,18-19,24H,9-10,23H2,1-4H3,(H,25,27)(H,26,28)(H,29,30)/t16-,18-,19-/m0/s1	WMBFONUKQXGLMU-WDSOQIARSA-N		416.242	C22H32N4O4	416.500	CC(C)CC(C(=O)NC(C(C)C)C(=O)O)NC(=O)C(CC1=CNC2=CC=CC=C21)N	CC(C)C[C@@H](C(=O)N[C@@H](C(C)C)C(=O)O)NC(=O)[C@H](CC1=CNC2=CC=CC=C21)N	137	416.242	0	30	3	0	0	0	0	1	-1	1 5 255	TRUE	0	C:\Users\qiang\Documents\Schrodinger\QIKPROP_3	QIKPROP_3-out.maegz	1		-0.800	20 23 8 20 26 8 23 25 8 23 27 8 25 28 8 27 29 8 28 30 8 29 30 8 9 5 5 12 6 5 15 7 5 8 25 8 8 26 8
15698968	2396	Structure2D_COMPOUND_CID_15698968.1	15698968	1	1180	18	12	1	AAADceB4PgAAAAAAAAAAAAAAAAAAAAAAAAA0YMEAAAAAAACRUAAAGgAACAAADBSgmAIwDoAABgCIAiDSCAACAAAkIAAAiAEGiMgJNzKCNBqCcQElwBULuYfK7PzOoAADCAAYQABAAAYQADCAAAAAAAAAAA==	(1S,2S,24R,25R,29R)-7,8,9,12,13,14,17,18,19,25,29-undecahydroxy-24-(hydroxymethyl)-3,23,26-trioxahexacyclo[13.10.3.12,6.05,10.011,28.016,21]nonacosa-5(10),6,8,11,13,15(28),16,18,20-nonaene-4,22,27-trione	(1S,2S,24R,25R,29R)-7,8,9,12,13,14,17,18,19,25,29-undecahydroxy-24-(hydroxymethyl)-3,23,26-trioxahexacyclo[13.10.3.12,6.05,10.011,28.016,21]nonacosa-5(10),6,8,11,13,15(28),16,18,20-nonaene-4,22,27-trione	(1<I>S</I>,2<I>S</I>,24<I>R</I>,25<I>R</I>,29<I>R</I>)-7,8,9,12,13,14,17,18,19,25,29-undecahydroxy-24-(hydroxymethyl)-3,23,26-trioxahexacyclo[13.10.3.1<SUP>2,6</SUP>.0<SUP>5,10</SUP>.0<SUP>11,28</SUP>.0<SUP>16,21</SUP>]nonacosa-5(10),6,8,11,13,15(28),16,18,20-nonaene-4,22,27-trione	(1S,2S,24R,25R,29R)-7,8,9,12,13,14,17,18,19,25,29-undecahydroxy-24-(hydroxymethyl)-3,23,26-trioxahexacyclo[13.10.3.12,6.05,10.011,28.016,21]nonacosa-5(10),6,8,11,13,15(28),16,18,20-nonaene-4,22,27-trione	(1S,2S,24R,25R,29R)-24-(hydroxymethyl)-7,8,9,12,13,14,17,18,19,25,29-undecakis(oxidanyl)-3,23,26-trioxahexacyclo[13.10.3.12,6.05,10.011,28.016,21]nonacosa-5(10),6,8,11,13,15(28),16,18,20-nonaene-4,22,27-trione	(1S,2S,24R,25R,29R)-7,8,9,12,13,14,17,18,19,25,29-undecahydroxy-24-methylol-3,23,26-trioxahexacyclo[13.10.3.12,6.05,10.011,28.016,21]nonacosa-5(10),6,8,11,13,15(28),16,18,20-nonaene-4,22,27-trione	InChI=1S/C27H20O18/c28-2-5-14(31)23-24-20(37)12-11(27(42)45-24)9(18(35)22(39)19(12)36)8-10(26(41)44-23)7(16(33)21(38)17(8)34)6-3(25(40)43-5)1-4(29)13(30)15(6)32/h1,5,14,20,23-24,28-39H,2H2/t5-,14-,20-,23+,24+/m1/s1	PPUHUWSVCUJGTD-HNBYGWOQSA-N	-0.500	632.065	C27H20O18	632.400	C1=C2C(=C(C(=C1O)O)O)C3=C4C(=C(C(=C3O)O)O)C5=C6C(=C(C(=C5O)O)O)C(C(C(C(C(OC2=O)CO)O)OC4=O)OC6=O)O	C1=C2C(=C(C(=C1O)O)O)C3=C4C(=C(C(=C3O)O)O)C5=C6C(=C(C(=C5O)O)O)[C@H]([C@@H]([C@H]([C@@H]([C@H](OC2=O)CO)O)OC4=O)OC6=O)O	322	632.065	0	45	5	0	0	0	0	1	-1	1 5 255	TRUE	0	C:\Users\qiang\Documents\Schrodinger\QIKPROP_3	QIKPROP_3-out.maegz	1			19 46 6 20 47 6 23 25 8 23 29 8 24 31 6 25 26 8 26 33 8 28 30 8 28 36 8 29 35 8 21 3 5 30 34 8 33 35 8 34 38 8 36 40 8 37 39 8 37 42 8 38 40 8 39 43 8 22 4 5 42 44 8 43 45 8 44 45 8
247022	2397	Structure2D_COMPOUND_CID_247022.1	247022	1	424	2	2	0	AAADcfB6IAAAAAAAAAAAAAAAAAAAAYAAAAAwYMAAAAAAAGDAAAAAHgAQCAAADzzhgAYCAABAAgAAAAAAAAAAAAAAAAAAAIAAAAAAEAIAgAAAQAAEEAAAAAGwwPAPgAAAAAAAAADAAAYAADAAACAACQAAAA==	(5R,8S,9S,10S,11S,13S,14S,17S)-17-amino-10,13-dimethyl-2,3,4,5,6,7,8,9,11,12,14,15,16,17-tetradecahydro-1H-cyclopenta[a]phenanthren-11-ol	(5R,8S,9S,10S,11S,13S,14S,17S)-17-amino-10,13-dimethyl-2,3,4,5,6,7,8,9,11,12,14,15,16,17-tetradecahydro-1H-cyclopenta[a]phenanthren-11-ol	(5<I>R</I>,8<I>S</I>,9<I>S</I>,10<I>S</I>,11<I>S</I>,13<I>S</I>,14<I>S</I>,17<I>S</I>)-17-amino-10,13-dimethyl-2,3,4,5,6,7,8,9,11,12,14,15,16,17-tetradecahydro-1<I>H</I>-cyclopenta[a]phenanthren-11-ol	(5R,8S,9S,10S,11S,13S,14S,17S)-17-amino-10,13-dimethyl-2,3,4,5,6,7,8,9,11,12,14,15,16,17-tetradecahydro-1H-cyclopenta[a]phenanthren-11-ol	(5R,8S,9S,10S,11S,13S,14S,17S)-17-azanyl-10,13-dimethyl-2,3,4,5,6,7,8,9,11,12,14,15,16,17-tetradecahydro-1H-cyclopenta[a]phenanthren-11-ol	(5R,8S,9S,10S,11S,13S,14S,17S)-17-amino-10,13-dimethyl-2,3,4,5,6,7,8,9,11,12,14,15,16,17-tetradecahydro-1H-cyclopenta[a]phenanthren-11-ol	InChI=1S/C19H33NO/c1-18-10-4-3-5-12(18)6-7-13-14-8-9-16(20)19(14,2)11-15(21)17(13)18/h12-17,21H,3-11,20H2,1-2H3/t12-,13+,14+,15+,16+,17-,18+,19+/m1/s1	OMKYOYBEVIPBMI-YISWTCPOSA-N	4.500	291.256	C19H33NO	291.500	CC12CCCCC1CCC3C2C(CC4(C3CCC4N)C)O	C[C@]12CCCC[C@@H]1CC[C@@H]3[C@@H]2[C@H](C[C@]4([C@H]3CC[C@@H]4N)C)O		291.256	0	21	8	0	0	0	0	1	-1	1 5 255	TRUE	0	C:\Users\qiang\Documents\Schrodinger\QIKPROP_3	QIKPROP_3-out.maegz	1	46.200		9 1 5 12 2 5 3 22 6 4 23 5 5 24 6 6 18 5 7 19 5 8 25 6
73419	2398	Structure2D_COMPOUND_CID_73419.1	73419	1	730	4	3	0	AAADcfB7MAAAAAAAAAAAAAAAAAAAAYAAAAA8aMECAAAAAGjwAAAAHgAQCAAADzzhgAYCCALABgAAAAAAAAAAAAAAAAAAAIAIAAASAAIAgAAHQAAEEACUAAGw4PQPgAAAAAAAAACQAASAACAAAYAADAAAAA==	(1S,2R,5S,7S,10S,11S,14S,15R,16S,17R,20R,22S,24R)-7-amino-10,14,16,20-tetramethyl-23-oxa-18-azahexacyclo[12.11.0.02,11.05,10.015,24.017,22]pentacosan-22-ol	(1S,2R,5S,7S,10S,11S,14S,15R,16S,17R,20R,22S,24R)-7-amino-10,14,16,20-tetramethyl-23-oxa-18-azahexacyclo[12.11.0.02,11.05,10.015,24.017,22]pentacosan-22-ol	(1<I>S</I>,2<I>R</I>,5<I>S</I>,7<I>S</I>,10<I>S</I>,11<I>S</I>,14<I>S</I>,15<I>R</I>,16<I>S</I>,17<I>R</I>,20<I>R</I>,22<I>S</I>,24<I>R</I>)-7-amino-10,14,16,20-tetramethyl-23-oxa-18-azahexacyclo[12.11.0.0<SUP>2,11</SUP>.0<SUP>5,10</SUP>.0<SUP>15,24</SUP>.0<SUP>17,22</SUP>]pentacosan-22-ol	(1S,2R,5S,7S,10S,11S,14S,15R,16S,17R,20R,22S,24R)-7-amino-10,14,16,20-tetramethyl-23-oxa-18-azahexacyclo[12.11.0.02,11.05,10.015,24.017,22]pentacosan-22-ol	(1S,2R,5S,7S,10S,11S,14S,15R,16S,17R,20R,22S,24R)-7-azanyl-10,14,16,20-tetramethyl-23-oxa-18-azahexacyclo[12.11.0.02,11.05,10.015,24.017,22]pentacosan-22-ol	(1S,2R,5S,7S,10S,11S,14S,15R,16S,17R,20R,22S,24R)-7-amino-10,14,16,20-tetramethyl-23-oxa-18-azahexacyclo[12.11.0.02,11.05,10.015,24.017,22]pentacosan-22-ol	InChI=1S/C27H46N2O2/c1-15-13-27(30)24(29-14-15)16(2)23-22(31-27)12-21-19-6-5-17-11-18(28)7-9-25(17,3)20(19)8-10-26(21,23)4/h15-24,29-30H,5-14,28H2,1-4H3/t15-,16+,17+,18+,19-,20+,21+,22-,23+,24-,25+,26+,27+/m1/s1	ZPTJKUUQUDRHTL-QAQRTNARSA-N		430.356	C27H46N2O2	430.700	CC1CC2(C(C(C3C(O2)CC4C3(CCC5C4CCC6C5(CCC(C6)N)C)C)C)NC1)O	C[C@@H]1C[C@]2([C@@H]([C@H]([C@H]3[C@H](O2)C[C@@H]4[C@@]3(CC[C@H]5[C@H]4CC[C@@H]6[C@@]5(CC[C@@H](C6)N)C)C)C)NC1)O		430.356	0	31	13	0	0	0	0	1	-1	1 5 255	TRUE	0	C:\Users\qiang\Documents\Schrodinger\QIKPROP_3	QIKPROP_3-out.maegz	1	67.500		10 24 6 11 36 6 15 43 5 16 27 5 22 2 6 20 52 5 29 31 5 26 4 6 5 19 6 6 32 5 7 33 6 8 34 5 9 35 5			5
365614	2399	PubChem_compound_text_Lauryl hydrogen sulfate_records.41	365614	1	305	6	3	16	AAADcfBzOABAAAAAAAAAAAAAAAAAAAAAAAAAAAAAAAAAAAAAAAAAHgAQCAAACADhgAYAAALAAIAAAAAAADAAAAAAAAAAAIAIAAAAQAIAgAAUAAAEEACAAAGQwKAAAAAAAAAAAAAAAAAAAAAAAAAAAAAAAA==	12-(2-aminoethylamino)dodecyl hydrogen sulfate	sulfuric acid 12-(2-aminoethylamino)dodecyl ester	12-(2-aminoethylamino)dodecyl hydrogen sulfate	12-(2-aminoethylamino)dodecyl hydrogen sulfate	12-(2-azanylethylamino)dodecyl hydrogen sulfate	sulfuric acid 12-(2-aminoethylamino)dodecyl ester	InChI=1S/C14H32N2O4S/c15-11-13-16-12-9-7-5-3-1-2-4-6-8-10-14-20-21(17,18)19/h16H,1-15H2,(H,17,18,19)	KWDLWILMACXKTF-UHFFFAOYSA-N	0.200	324.208	C14H32N2O4S	324.480	C(CCCCCCOS(=O)(=O)O)CCCCCNCCN	C(CCCCCCOS(=O)(=O)O)CCCCCNCCN		324.208	0	21	0	0	0	0	0	1	-1	1 5 255	FALSE	0	C:\Users\qiang\Documents\Schrodinger\QIKPROP_3	QIKPROP_3-out.maegz	41	110.000
131752768	2400	Structure2D_COMPOUND_CID_131752768 (1).1	131752768	1	548	9	5	6	AAADceB4PAAAAAAAAAAAAAAAAAAAAAAAAAAwYAAAAAAAAAABAAAAGgAACAAADFSgmAIyDoAABgCIAiDSCAICAAAgIAAIiAFGiMgJNjKCMRaCcAElwBELuYfK7DzOIAABAAAAQABCAAIQAACAAAAAAAAAAA==	3-[(Z)-3-(3,4-dihydroxyphenyl)prop-2-enoyl]oxy-4,5-dihydroxy-1-methoxy-cyclohexanecarboxylic acid	3-[(Z)-3-(3,4-dihydroxyphenyl)-1-oxoprop-2-enoxy]-4,5-dihydroxy-1-methoxy-1-cyclohexanecarboxylic acid	3-[(<I>Z</I>)-3-(3,4-dihydroxyphenyl)prop-2-enoyl]oxy-4,5-dihydroxy-1-methoxycyclohexane-1-carboxylic acid	3-[(Z)-3-(3,4-dihydroxyphenyl)prop-2-enoyl]oxy-4,5-dihydroxy-1-methoxycyclohexane-1-carboxylic acid	3-[(Z)-3-[3,4-bis(oxidanyl)phenyl]prop-2-enoyl]oxy-1-methoxy-4,5-bis(oxidanyl)cyclohexane-1-carboxylic acid	3-[(Z)-3-(3,4-dihydroxyphenyl)acryloyl]oxy-4,5-dihydroxy-1-methoxy-cyclohexanecarboxylic acid	InChI=1S/C17H20O9/c1-25-17(16(23)24)7-12(20)15(22)13(8-17)26-14(21)5-3-9-2-4-10(18)11(19)6-9/h2-6,12-13,15,18-20,22H,7-8H2,1H3,(H,23,24)/b5-3-	NRRBIAVXVIGMKC-HYXAFXHYSA-N	0.100	368.111	C17H20O9	368.300	COC1(CC(C(C(C1)OC(=O)C=CC2=CC(=C(C=C2)O)O)O)O)C(=O)O	COC1(CC(C(C(C1)OC(=O)/C=C\C2=CC(=C(C=C2)O)O)O)O)C(=O)O	154	368.111	0	26	0	4	1	0	0	1	-1	1 5 255	TRUE	0	C:\Users\qiang\Documents\Schrodinger\QIKPROP_3	QIKPROP_3-out.maegz	1			10 16 3 12 2 3 21 22 8 21 23 8 22 24 8 23 25 8 24 26 8 25 26 8 14 3 3 15 4 3
131752768	2401	Structure2D_COMPOUND_CID_131752768.1	131752768	1	548	9	5	6	AAADceB4PAAAAAAAAAAAAAAAAAAAAAAAAAAwYAAAAAAAAAABAAAAGgAACAAADFSgmAIyDoAABgCIAiDSCAICAAAgIAAIiAFGiMgJNjKCMRaCcAElwBELuYfK7DzOIAABAAAAQABCAAIQAACAAAAAAAAAAA==	3-[(Z)-3-(3,4-dihydroxyphenyl)prop-2-enoyl]oxy-4,5-dihydroxy-1-methoxy-cyclohexanecarboxylic acid	3-[(Z)-3-(3,4-dihydroxyphenyl)-1-oxoprop-2-enoxy]-4,5-dihydroxy-1-methoxy-1-cyclohexanecarboxylic acid	3-[(<I>Z</I>)-3-(3,4-dihydroxyphenyl)prop-2-enoyl]oxy-4,5-dihydroxy-1-methoxycyclohexane-1-carboxylic acid	3-[(Z)-3-(3,4-dihydroxyphenyl)prop-2-enoyl]oxy-4,5-dihydroxy-1-methoxycyclohexane-1-carboxylic acid	3-[(Z)-3-[3,4-bis(oxidanyl)phenyl]prop-2-enoyl]oxy-1-methoxy-4,5-bis(oxidanyl)cyclohexane-1-carboxylic acid	3-[(Z)-3-(3,4-dihydroxyphenyl)acryloyl]oxy-4,5-dihydroxy-1-methoxy-cyclohexanecarboxylic acid	InChI=1S/C17H20O9/c1-25-17(16(23)24)7-12(20)15(22)13(8-17)26-14(21)5-3-9-2-4-10(18)11(19)6-9/h2-6,12-13,15,18-20,22H,7-8H2,1H3,(H,23,24)/b5-3-	NRRBIAVXVIGMKC-HYXAFXHYSA-N	0.100	368.111	C17H20O9	368.300	COC1(CC(C(C(C1)OC(=O)C=CC2=CC(=C(C=C2)O)O)O)O)C(=O)O	COC1(CC(C(C(C1)OC(=O)/C=C\C2=CC(=C(C=C2)O)O)O)O)C(=O)O	154	368.111	0	26	0	4	1	0	0	1	-1	1 5 255	TRUE	0	C:\Users\qiang\Documents\Schrodinger\QIKPROP_3	QIKPROP_3-out.maegz	1			10 16 3 12 2 3 21 22 8 21 23 8 22 24 8 23 25 8 24 26 8 25 26 8 14 3 3 15 4 3
5470308	2402	Structure2D_COMPOUND_CID_5470308.1	5470308	1	342	3	2	4	AAADceB6MAAAAAAAAAAAAAAAAAAAAWAAAAAsAAAAAAAAAFgAAAAAHgAACAAADXzhgAYCAAMAAgCAAiBCAACAAAAgAAAACAAIAAgDFAIAgQAEUAAGwACZEAOw0IIOAAAAAAAAAAAAAAAAAAAAAAAAAAAAAA==	(6E,7R,8R,8aS)-8-methyl-6-[(2R)-2-methylhexylidene]-1,2,3,5,7,8a-hexahydroindolizine-7,8-diol	(6E,7R,8R,8aS)-8-methyl-6-[(2R)-2-methylhexylidene]-1,2,3,5,7,8a-hexahydroindolizine-7,8-diol	(6<I>E</I>,7<I>R</I>,8<I>R</I>,8<I>a</I><I>S</I>)-8-methyl-6-[(2<I>R</I>)-2-methylhexylidene]-1,2,3,5,7,8<I>a</I>-hexahydroindolizine-7,8-diol	(6E,7R,8R,8aS)-8-methyl-6-[(2R)-2-methylhexylidene]-1,2,3,5,7,8a-hexahydroindolizine-7,8-diol	(6E,7R,8R,8aS)-8-methyl-6-[(2R)-2-methylhexylidene]-1,2,3,5,7,8a-hexahydroindolizine-7,8-diol	(6E,7R,8R,8aS)-8-methyl-6-[(2R)-2-methylhexylidene]indolizidine-7,8-diol	InChI=1S/C16H29NO2/c1-4-5-7-12(2)10-13-11-17-9-6-8-14(17)16(3,19)15(13)18/h10,12,14-15,18-19H,4-9,11H2,1-3H3/b13-10+/t12-,14+,15-,16-/m1/s1	LWXKAVPXEDNHLL-VRUXTKGDSA-N	2.200	267.220	C16H29NO2	267.410	CCCCC(C)C=C1CN2CCCC2C(C1O)(C)O	CCCC[C@@H](C)/C=C/1\CN2CCC[C@H]2[C@@]([C@@H]1O)(C)O		267.220	0	19	4	0	1	0	0	1	-1	1 5 255	TRUE	0	C:\Users\qiang\Documents\Schrodinger\QIKPROP_3	QIKPROP_3-out.maegz	1	43.700		5 1 6 14 16 6 7 2 5 4 20 5
443872	2403	Structure2D_COMPOUND_CID_443872.1	443872	1	907	6	0	2	AAADceB4OAAAAAAAAAAAAAAAEgAAAaIAAAAwYIAABIAAAGDAAAAAGgAAAAAAD1SggAICCAAABACIAqDSCAAAAAAgAAAACAEAAEgAABIAAQACAAAEwAAIAQPK7PzPgAAAAAAAAADAAAYAADAAAYAADAAAAA==	methyl (1R,2S,9R,10R,11S,14R,15S,17R)-2,15-dimethyl-5,5'-dioxo-spiro[18-oxapentacyclo[8.8.0.01,17.02,7.011,15]octadec-6-ene-14,2'-tetrahydrofuran]-9-carboxylate	(1R,2S,9R,10R,11S,14R,15S,17R)-2,15-dimethyl-5,5'-dioxo-9-spiro[18-oxapentacyclo[8.8.0.01,17.02,7.011,15]octadec-6-ene-14,2'-oxolane]carboxylic acid methyl ester	methyl (1<I>R</I>,2<I>S</I>,9<I>R</I>,10<I>R</I>,11<I>S</I>,14<I>R</I>,15<I>S</I>,17<I>R</I>)-2,15-dimethyl-5,5&apos;-dioxospiro[18-oxapentacyclo[8.8.0.0<SUP>1,17</SUP>.0<SUP>2,7</SUP>.0<SUP>11,15</SUP>]octadec-6-ene-14,2&apos;-oxolane]-9-carboxylate	methyl (1R,2S,9R,10R,11S,14R,15S,17R)-2,15-dimethyl-5,5'-dioxospiro[18-oxapentacyclo[8.8.0.01,17.02,7.011,15]octadec-6-ene-14,2'-oxolane]-9-carboxylate	methyl (1R,2S,9R,10R,11S,14R,15S,17R)-2,15-dimethyl-5,5'-bis(oxidanylidene)spiro[18-oxapentacyclo[8.8.0.01,17.02,7.011,15]octadec-6-ene-14,2'-oxolane]-9-carboxylate	(1R,2S,9R,10R,11S,14R,15S,17R)-5,5'-diketo-2,15-dimethyl-spiro[18-oxapentacyclo[8.8.0.01,17.02,7.011,15]octadec-6-ene-14,2'-tetrahydrofuran]-9-carboxylic acid methyl ester	InChI=1S/C24H30O6/c1-21-7-4-14(25)10-13(21)11-15(20(27)28-3)19-16-5-8-23(9-6-18(26)30-23)22(16,2)12-17-24(19,21)29-17/h10,15-17,19H,4-9,11-12H2,1-3H3/t15-,16+,17-,19+,21+,22+,23-,24-/m1/s1	JUKPWJGBANNWMW-VWBFHTRKSA-N		414.204	C24H30O6	414.500	CC12CCC(=O)C=C1CC(C3C24C(O4)CC5(C3CCC56CCC(=O)O6)C)C(=O)OC	C[C@]12CCC(=O)C=C1C[C@H]([C@@H]3[C@]24[C@H](O4)C[C@]5([C@H]3CC[C@@]56CCC(=O)O6)C)C(=O)OC		414.204	0	30	8	0	0	0	0	1	-1	1 5 255	TRUE	0	C:\Users\qiang\Documents\Schrodinger\QIKPROP_3	QIKPROP_3-out.maegz	1	82.200	1.400	7 1 6 10 32 6 11 33 5 12 23 5 15 24 6 14 2 5 8 31 5 9 20 5
145458201	2404	Structure2D_COMPOUND_CID_145458201.1	145458201	1	375	7	6	7	AAADceBzOAAAAAAAAAAAAAAAAAAAAAAAAAAAAAAAAAAAAAAAAAAAHgAQCAAACDzhgAYCCALAAgAIAAGQGAAAAAAAAAAAAIGIAAACUBQAgCAUQAACNgCQAAAAAAAAAAAAAAAAAAAAAAAAAAAAAAAAAAAAAA==	(2S)-2-[[(2S,3R)-2-[[(2S,3R)-2-amino-3-hydroxy-butanoyl]amino]-3-hydroxy-butanoyl]amino]propanoic acid	(2S)-2-[[(2S,3R)-2-[[(2S,3R)-2-amino-3-hydroxy-1-oxobutyl]amino]-3-hydroxy-1-oxobutyl]amino]propanoic acid	(2<I>S</I>)-2-[[(2<I>S</I>,3<I>R</I>)-2-[[(2<I>S</I>,3<I>R</I>)-2-amino-3-hydroxybutanoyl]amino]-3-hydroxybutanoyl]amino]propanoic acid	(2S)-2-[[(2S,3R)-2-[[(2S,3R)-2-amino-3-hydroxybutanoyl]amino]-3-hydroxybutanoyl]amino]propanoic acid	(2S)-2-[[(2S,3R)-2-[[(2S,3R)-2-azanyl-3-oxidanyl-butanoyl]amino]-3-oxidanyl-butanoyl]amino]propanoic acid	(2S)-2-[[(2S,3R)-2-[[(2S,3R)-2-amino-3-hydroxy-butanoyl]amino]-3-hydroxy-butanoyl]amino]propionic acid	InChI=1S/C11H21N3O6/c1-4(11(19)20)13-10(18)8(6(3)16)14-9(17)7(12)5(2)15/h4-8,15-16H,12H2,1-3H3,(H,13,18)(H,14,17)(H,19,20)/t4-,5+,6+,7-,8-/m0/s1	NDZYTIMDOZMECO-SHGPDSBTSA-N	-4.700	291.143	C11H21N3O6	291.300	CC(C(C(=O)NC(C(C)O)C(=O)NC(C)C(=O)O)N)O	C[C@H]([C@@H](C(=O)N[C@@H]([C@@H](C)O)C(=O)N[C@@H](C)C(=O)O)N)O	162	291.143	0	20	5	0	0	0	0	1	-1	1 5 255	TRUE	0	C:\Users\qiang\Documents\Schrodinger\QIKPROP_3	QIKPROP_3-out.maegz	1			11 1 5 14 2 5 10 7 6 17 8 5 12 9 6
160529	2405	Structure2D_COMPOUND_CID_160529.1	160529	1	623	8	4	8	AAADcfB4PAAAAAAAAAAAAAAAAAAAAAAAAAAwYAAAAAAAAAABQAAAGgAACAAADQSAmAICBoAABgCIAoBQAAACCAAkIAAAiAEECMgMJzaGNBqAcWAl4BUIuQeI7OzOIAACCAAIAABAAAQQABAAAAAAAAAAAA==	1-[3-[[2,6-dihydroxy-4-methoxy-3-methyl-5-(2-methylpropanoyl)phenyl]methyl]-2,4-dihydroxy-6-methoxy-5-methyl-phenyl]-2-methyl-propan-1-one	1-[3-[[2,6-dihydroxy-4-methoxy-3-methyl-5-(2-methyl-1-oxopropyl)phenyl]methyl]-2,4-dihydroxy-6-methoxy-5-methylphenyl]-2-methyl-1-propanone	1-[3-[[2,6-dihydroxy-4-methoxy-3-methyl-5-(2-methylpropanoyl)phenyl]methyl]-2,4-dihydroxy-6-methoxy-5-methylphenyl]-2-methylpropan-1-one	1-[3-[[2,6-dihydroxy-4-methoxy-3-methyl-5-(2-methylpropanoyl)phenyl]methyl]-2,4-dihydroxy-6-methoxy-5-methylphenyl]-2-methylpropan-1-one	1-[2-methoxy-5-[[4-methoxy-3-methyl-5-(2-methylpropanoyl)-2,6-bis(oxidanyl)phenyl]methyl]-3-methyl-4,6-bis(oxidanyl)phenyl]-2-methyl-propan-1-one	1-[3-(2,6-dihydroxy-3-isobutyryl-4-methoxy-5-methyl-benzyl)-2,4-dihydroxy-6-methoxy-5-methyl-phenyl]-2-methyl-propan-1-one	InChI=1S/C25H32O8/c1-10(2)18(26)16-22(30)14(20(28)12(5)24(16)32-7)9-15-21(29)13(6)25(33-8)17(23(15)31)19(27)11(3)4/h10-11,28-31H,9H2,1-8H3	KPKGKOASFCAMGD-UHFFFAOYSA-N	5.600	460.210	C25H32O8	460.500	CC1=C(C(=C(C(=C1OC)C(=O)C(C)C)O)CC2=C(C(=C(C(=C2O)C)OC)C(=O)C(C)C)O)O	CC1=C(C(=C(C(=C1OC)C(=O)C(C)C)O)CC2=C(C(=C(C(=C2O)C)OC)C(=O)C(C)C)O)O	134	460.210	0	33	0	0	0	0	0	1	-1	1 5 255	FALSE	0	C:\Users\qiang\Documents\Schrodinger\QIKPROP_3	QIKPROP_3-out.maegz	1			10 14 8 10 16 8 11 15 8 11 17 8 12 14 8 12 20 8 13 15 8 13 21 8 16 18 8 17 19 8 18 20 8 19 21 8
124021	2406	Structure2D_COMPOUND_CID_124021.1	124021	1	406	10	7	4	AAADceBwPAAAAAAAAAAAAAAAAAAAAAAAAAA0QAAAAAAAAAABAAAAGgAACAAADBSwmAMwDoAABgCIAiDSCAACAAAkIAAAiAEGiMgZNzKCNRqicQElwBUPuYfK7DzOIAABCAAAQABAAAIQAACAAAAAAAAAAA==	[(2S,3R,4S,5S,6R)-3,4,5-trihydroxy-6-(hydroxymethyl)tetrahydropyran-2-yl] 3,4,5-trihydroxybenzoate	3,4,5-trihydroxybenzoic acid [(2S,3R,4S,5S,6R)-3,4,5-trihydroxy-6-(hydroxymethyl)-2-oxanyl] ester	[(2<I>S</I>,3<I>R</I>,4<I>S</I>,5<I>S</I>,6<I>R</I>)-3,4,5-trihydroxy-6-(hydroxymethyl)oxan-2-yl] 3,4,5-trihydroxybenzoate	[(2S,3R,4S,5S,6R)-3,4,5-trihydroxy-6-(hydroxymethyl)oxan-2-yl] 3,4,5-trihydroxybenzoate	[(2S,3R,4S,5S,6R)-6-(hydroxymethyl)-3,4,5-tris(oxidanyl)oxan-2-yl] 3,4,5-tris(oxidanyl)benzoate	3,4,5-trihydroxybenzoic acid [(2S,3R,4S,5S,6R)-3,4,5-trihydroxy-6-methylol-tetrahydropyran-2-yl] ester	InChI=1S/C13H16O10/c14-3-7-9(18)10(19)11(20)13(22-7)23-12(21)4-1-5(15)8(17)6(16)2-4/h1-2,7,9-11,13-20H,3H2/t7-,9-,10+,11-,13+/m1/s1	GDVRUDXLQBVIKP-HQHREHCSSA-N	-1.400	332.074	C13H16O10	332.260	C1=C(C=C(C(=C1O)O)O)C(=O)OC2C(C(C(C(O2)CO)O)O)O	C1=C(C=C(C(=C1O)O)O)C(=O)O[C@H]2[C@@H]([C@H]([C@@H]([C@H](O2)CO)O)O)O	177	332.074	0	23	5	0	0	0	0	1	-1	1 5 255	TRUE	0	C:\Users\qiang\Documents\Schrodinger\QIKPROP_3	QIKPROP_3-out.maegz	1			13 16 5 18 19 8 18 20 8 19 22 8 11 2 6 20 21 8 21 23 8 22 23 8 12 3 5 15 4 5 14 5 6
44347795	2407	Structure2D_COMPOUND_CID_44347795.1	44347795	1	656	6	6	10	AAADceB7uAAAAAAAAAAAAAAAAAAAAWAAAAAwAAAAAAAAAFgB8AAAHgAQCAAADSjBngQ+yPLJkgCoAzX3XACCgCAxAiAI2aG4ZJgKYPrA0bGUYAhklgDYyAc/icCOgAAAAAACAAAAAAAAAAQAAAAAAAAAAA==	(2S)-4-amino-2-[[(2S)-2-[[(2S)-2-amino-3-(1H-indol-3-yl)propanoyl]amino]-3-methyl-butanoyl]amino]-4-oxo-butanoic acid	(2S)-4-amino-2-[[(2S)-2-[[(2S)-2-amino-3-(1H-indol-3-yl)-1-oxopropyl]amino]-3-methyl-1-oxobutyl]amino]-4-oxobutanoic acid	(2<I>S</I>)-4-amino-2-[[(2<I>S</I>)-2-[[(2<I>S</I>)-2-amino-3-(1<I>H</I>-indol-3-yl)propanoyl]amino]-3-methylbutanoyl]amino]-4-oxobutanoic acid	(2S)-4-amino-2-[[(2S)-2-[[(2S)-2-amino-3-(1H-indol-3-yl)propanoyl]amino]-3-methylbutanoyl]amino]-4-oxobutanoic acid	(2S)-4-azanyl-2-[[(2S)-2-[[(2S)-2-azanyl-3-(1H-indol-3-yl)propanoyl]amino]-3-methyl-butanoyl]amino]-4-oxidanylidene-butanoic acid	(2S)-4-amino-2-[[(2S)-2-[[(2S)-2-amino-3-(1H-indol-3-yl)propanoyl]amino]-3-methyl-butanoyl]amino]-4-keto-butyric acid	InChI=1S/C20H27N5O5/c1-10(2)17(19(28)24-15(20(29)30)8-16(22)26)25-18(27)13(21)7-11-9-23-14-6-4-3-5-12(11)14/h3-6,9-10,13,15,17,23H,7-8,21H2,1-2H3,(H2,22,26)(H,24,28)(H,25,27)(H,29,30)/t13-,15-,17-/m0/s1	XKTWZYNTLXITCY-QRTARXTBSA-N		417.201	C20H27N5O5	417.500	CC(C)C(C(=O)NC(CC(=O)N)C(=O)O)NC(=O)C(CC1=CNC2=CC=CC=C21)N	CC(C)[C@@H](C(=O)N[C@@H](CC(=O)N)C(=O)O)NC(=O)[C@H](CC1=CNC2=CC=CC=C21)N	180	417.201	0	30	3	0	0	0	0	1	-1	1 5 255	TRUE	0	C:\Users\qiang\Documents\Schrodinger\QIKPROP_3	QIKPROP_3-out.maegz	1		-3.700	17 20 8 17 23 8 20 22 8 20 25 8 22 26 8 25 28 8 26 29 8 28 29 8 11 6 5 21 7 6 8 22 8 8 23 8 13 9 5
76807	2408	Structure2D_COMPOUND_CID_76807 (1).1	76807	1	265	4	3	7	AAADceBzMAAAAAAAAAAAAAAAAAAAAAAAAAAAAAAAAAAAAAAAAAAAHgAQCAAADSjBgAQCCALAAgAIAAGQGAAAAAAAAAAAAIGIAAACQBIAgCAUQAAEFgCQAACYAAAMAAAAAAAAAAAAAAAAAAAAAAAAAAAAAA==	(2S)-2-[[(2S)-2-amino-4-methyl-pentanoyl]amino]-4-methyl-pentanoic acid	(2S)-2-[[(2S)-2-amino-4-methyl-1-oxopentyl]amino]-4-methylpentanoic acid	(2<I>S</I>)-2-[[(2<I>S</I>)-2-amino-4-methylpentanoyl]amino]-4-methylpentanoic acid	(2S)-2-[[(2S)-2-amino-4-methylpentanoyl]amino]-4-methylpentanoic acid	(2S)-2-[[(2S)-2-azanyl-4-methyl-pentanoyl]amino]-4-methyl-pentanoic acid	(2S)-2-[[(2S)-2-amino-4-methyl-pentanoyl]amino]-4-methyl-valeric acid	InChI=1S/C12H24N2O3/c1-7(2)5-9(13)11(15)14-10(12(16)17)6-8(3)4/h7-10H,5-6,13H2,1-4H3,(H,14,15)(H,16,17)/t9-,10-/m0/s1	LCPYQJIKPJDLLB-UWVGGRQHSA-N		244.179	C12H24N2O3	244.330	CC(C)CC(C(=O)NC(CC(C)C)C(=O)O)N	CC(C)C[C@@H](C(=O)N[C@@H](CC(C)C)C(=O)O)N		244.179	0	17	2	0	0	0	0	1	-1	1 5 255	TRUE	0	C:\Users\qiang\Documents\Schrodinger\QIKPROP_3	QIKPROP_3-out.maegz	1	92.400	-1.500	7 4 5 10 5 6
76807	2409	Structure2D_COMPOUND_CID_76807.1	76807	1	265	4	3	7	AAADceBzMAAAAAAAAAAAAAAAAAAAAAAAAAAAAAAAAAAAAAAAAAAAHgAQCAAADSjBgAQCCALAAgAIAAGQGAAAAAAAAAAAAIGIAAACQBIAgCAUQAAEFgCQAACYAAAMAAAAAAAAAAAAAAAAAAAAAAAAAAAAAA==	(2S)-2-[[(2S)-2-amino-4-methyl-pentanoyl]amino]-4-methyl-pentanoic acid	(2S)-2-[[(2S)-2-amino-4-methyl-1-oxopentyl]amino]-4-methylpentanoic acid	(2<I>S</I>)-2-[[(2<I>S</I>)-2-amino-4-methylpentanoyl]amino]-4-methylpentanoic acid	(2S)-2-[[(2S)-2-amino-4-methylpentanoyl]amino]-4-methylpentanoic acid	(2S)-2-[[(2S)-2-azanyl-4-methyl-pentanoyl]amino]-4-methyl-pentanoic acid	(2S)-2-[[(2S)-2-amino-4-methyl-pentanoyl]amino]-4-methyl-valeric acid	InChI=1S/C12H24N2O3/c1-7(2)5-9(13)11(15)14-10(12(16)17)6-8(3)4/h7-10H,5-6,13H2,1-4H3,(H,14,15)(H,16,17)/t9-,10-/m0/s1	LCPYQJIKPJDLLB-UWVGGRQHSA-N		244.179	C12H24N2O3	244.330	CC(C)CC(C(=O)NC(CC(C)C)C(=O)O)N	CC(C)C[C@@H](C(=O)N[C@@H](CC(C)C)C(=O)O)N		244.179	0	17	2	0	0	0	0	1	-1	1 5 255	TRUE	0	C:\Users\qiang\Documents\Schrodinger\QIKPROP_3	QIKPROP_3-out.maegz	1	92.400	-1.500	7 4 5 10 5 6
10421811	2410	PubChem_compound_text_1,2-Propanediol, 3-[[2-(2-methoxyphenoxy)ethyl]amino]_records.1	10421811	1	191	5	3	8	AAADceByOAAAAAAAAAAAAAAAAAAAAAAAAAAwAAAAAAAAAAABAAAAHgAQCAAACBThkAYyBoLABgCAACBCAAACCAAgIAAIiIAOiIgPNiKEMRqHeCKm0BGbqAeAQAAAAAAAAAAAQAAAAAAAAACAAAAAAAAAAA==	3-[2-(2-methoxyphenoxy)ethylamino]propane-1,2-diol	3-[2-(2-methoxyphenoxy)ethylamino]propane-1,2-diol	3-[2-(2-methoxyphenoxy)ethylamino]propane-1,2-diol	3-[2-(2-methoxyphenoxy)ethylamino]propane-1,2-diol	3-[2-(2-methoxyphenoxy)ethylamino]propane-1,2-diol	3-[2-(2-methoxyphenoxy)ethylamino]propane-1,2-diol	InChI=1S/C12H19NO4/c1-16-11-4-2-3-5-12(11)17-7-6-13-8-10(15)9-14/h2-5,10,13-15H,6-9H2,1H3	JXJUSXNKPQWTQQ-UHFFFAOYSA-N		241.131	C12H19NO4	241.280	COC1=CC=CC=C1OCCNCC(CO)O	COC1=CC=CC=C1OCCNCC(CO)O	71	241.131	0	17	0	1	0	0	0	1	1	1 5 255	TRUE	0	C:\Users\qiang\Documents\Schrodinger\QIKPROP_3	QIKPROP_3-out.maegz	1			11 12 8 11 13 8 12 14 8 13 15 8 14 16 8 15 16 8 7 2 3		1
3247037	2411	Structure2D_COMPOUND_CID_3247037.1	3247037	1	188	3	3	15	AAADcfB6MAAAAAAAAAAAAAAAAAAAAAAAAAAAAAAAAAAAAAAAAAAAHgAQCAAACDzhgAYCAABAAgAAAAAAAAAAAAAAAAAAAIAAAAACEAIAgAAAQAAFEAAAAAGQwKAAAAAAAAAAAAAAAAAAAAAAAAAAAAAAAA==	(2S,3R)-2-aminoheptadecane-1,3-diol	(2S,3R)-2-aminoheptadecane-1,3-diol	(2<I>S</I>,3<I>R</I>)-2-aminoheptadecane-1,3-diol	(2S,3R)-2-aminoheptadecane-1,3-diol	(2S,3R)-2-azanylheptadecane-1,3-diol	(2S,3R)-2-aminoheptadecane-1,3-diol	InChI=1S/C17H37NO2/c1-2-3-4-5-6-7-8-9-10-11-12-13-14-17(20)16(18)15-19/h16-17,19-20H,2-15,18H2,1H3/t16-,17+/m0/s1	KFQUQCFJDMSIJF-DLBZAZTESA-N	5.300	287.282	C17H37NO2	287.500	CCCCCCCCCCCCCCC(C(CO)N)O	CCCCCCCCCCCCCC[C@H]([C@H](CO)N)O		287.282	0	20	2	0	0	0	0	1	1	1 5 255	TRUE	0	C:\Users\qiang\Documents\Schrodinger\QIKPROP_3	QIKPROP_3-out.maegz	1	66.500		12 1 6 15 3 6
85261327	2412	Structure2D_COMPOUND_CID_85261327.1	85261327	1	793	7	5	8	AAADcfB7OAAAAAAAAAAAAAAAAAAAAAAAAAAwAAAAAAAAAAABAAAAHgAQCAAADTzhmAYyDoLABgCIAiHSGAICCAAgIAAIiIHOCIgOdjaEsTuXeCCm9hGYqAeYyKCOIAAAAAAAAABAAAAAAAAAAAAAAAAAAA==	4-[(2-hydroxy-4-methyl-pentanoyl)amino]-7-isobutyl-3-isopropyl-5,8-dioxo-2-oxa-6,9-diazabicyclo[10.2.2]hexadeca-1(14),12,15-triene-10-carboxylic acid	4-[(2-hydroxy-4-methyl-1-oxopentyl)amino]-7-(2-methylpropyl)-5,8-dioxo-3-propan-2-yl-2-oxa-6,9-diazabicyclo[10.2.2]hexadeca-1(14),12,15-triene-10-carboxylic acid	4-[(2-hydroxy-4-methylpentanoyl)amino]-7-(2-methylpropyl)-5,8-dioxo-3-propan-2-yl-2-oxa-6,9-diazabicyclo[10.2.2]hexadeca-1(14),12,15-triene-10-carboxylic acid	4-[(2-hydroxy-4-methylpentanoyl)amino]-7-(2-methylpropyl)-5,8-dioxo-3-propan-2-yl-2-oxa-6,9-diazabicyclo[10.2.2]hexadeca-1(14),12,15-triene-10-carboxylic acid	4-[(4-methyl-2-oxidanyl-pentanoyl)amino]-7-(2-methylpropyl)-5,8-bis(oxidanylidene)-3-propan-2-yl-2-oxa-6,9-diazabicyclo[10.2.2]hexadeca-1(14),12,15-triene-10-carboxylic acid	4-[(2-hydroxy-4-methyl-pentanoyl)amino]-7-isobutyl-3-isopropyl-5,8-diketo-2-oxa-6,9-diazabicyclo[10.2.2]hexadeca-1(14),12,15-triene-10-carboxylic acid	InChI=1S/C27H41N3O7/c1-14(2)11-19-24(32)29-20(27(35)36)13-17-7-9-18(10-8-17)37-23(16(5)6)22(26(34)28-19)30-25(33)21(31)12-15(3)4/h7-10,14-16,19-23,31H,11-13H2,1-6H3,(H,28,34)(H,29,32)(H,30,33)(H,35,36)	OPWAZQSWJQLOAK-UHFFFAOYSA-N	3.800	519.294	C27H41N3O7	519.600	CC(C)CC1C(=O)NC(CC2=CC=C(C=C2)OC(C(C(=O)N1)NC(=O)C(CC(C)C)O)C(C)C)C(=O)O	CC(C)CC1C(=O)NC(CC2=CC=C(C=C2)OC(C(C(=O)N1)NC(=O)C(CC(C)C)O)C(C)C)C(=O)O	154	519.294	0	37	0	5	0	0	0	1	-1	1 5 255	TRUE	0	C:\Users\qiang\Documents\Schrodinger\QIKPROP_3	QIKPROP_3-out.maegz	1			11 13 3 14 15 3 24 37 3 26 31 8 26 32 8 21 3 3 30 33 8 30 34 8 31 33 8 32 34 8 12 9 3
45266761	2413	Structure2D_COMPOUND_CID_45266761.1	45266761	1	137	3	0	0	AAADccBiMAAAAAAAAAAAAAAAAAAAAAAAAAAgAAAAAAAAAAAAAAAAHgAAAAAACCjBgAQACAIAAAAoABCxDAAAAAAAAAAAAAGwAAACABIAgAAAAAAEAAAAAAGYSAAAAAAAAAAAAAAAAAAAAAAAAAAAAAAAAA==	(2S)-2,3,4,5-tetrahydropyridine-2-carboxylate	(2S)-2,3,4,5-tetrahydropyridine-2-carboxylate	(2<I>S</I>)-2,3,4,5-tetrahydropyridine-2-carboxylate	(2S)-2,3,4,5-tetrahydropyridine-2-carboxylate	(2S)-2,3,4,5-tetrahydropyridine-2-carboxylate	(2S)-2,3,4,5-tetrahydropyridine-2-carboxylate	InChI=1S/C6H9NO2/c8-6(9)5-3-1-2-4-7-5/h4-5H,1-3H2,(H,8,9)/p-1/t5-/m0/s1	CSDPVAKVEWETFG-YFKPBYRVSA-M	0.500	126.056	C6H8NO2-	126.130	C1CC=NC(C1)C(=O)[O-]	C1CC=N[C@@H](C1)C(=O)[O-]		126.056	-1	9	1	0	0	0	0	1	-1	1 5 255	TRUE	0	C:\Users\qiang\Documents\Schrodinger\QIKPROP_3	QIKPROP_3-out.maegz	1	52.500		6 9 6
2088	2414	Structure2D_COMPOUND_CID_2088.1	2088	1	257	8	6	5	AAADccBiOAMAAAAAAAAAAAAAAAAAAAAAAAAAAAAAAAAAAAAAAAAAHggQCCAACADBgAQAAABAAhAAQAAAAIAAAAAAAAAAAIAAAAAAAAAAgAAAQAAEEAAAAAAgAAAAAAAAAAAAAAAAAAAAAAAAAAAAAAAAAA==	(4-amino-1-hydroxy-1-phosphono-butyl)phosphonic acid	(4-amino-1-hydroxy-1-phosphonobutyl)phosphonic acid	(4-amino-1-hydroxy-1-phosphonobutyl)phosphonic acid	(4-amino-1-hydroxy-1-phosphonobutyl)phosphonic acid	(4-azanyl-1-oxidanyl-1-phosphono-butyl)phosphonic acid	(4-amino-1-hydroxy-1-phosphono-butyl)phosphonic acid	InChI=1S/C4H13NO7P2/c5-3-1-2-4(6,13(7,8)9)14(10,11)12/h6H,1-3,5H2,(H2,7,8,9)(H2,10,11,12)	OGSPWJRAVKPPFI-UHFFFAOYSA-N	-6.500	249.017	C4H13NO7P2	249.100	C(CC(O)(P(=O)(O)O)P(=O)(O)O)CN	C(CC(O)(P(=O)(O)O)P(=O)(O)O)CN	161	249.017	0	14	0	0	0	0	0	1	-1	1 5 255	FALSE	0	C:\Users\qiang\Documents\Schrodinger\QIKPROP_3	QIKPROP_3-out.maegz	1
15698968	2415	Structure2D_COMPOUND_CID_15698968.1	15698968	1	1180	18	12	1	AAADceB4PgAAAAAAAAAAAAAAAAAAAAAAAAA0YMEAAAAAAACRUAAAGgAACAAADBSgmAIwDoAABgCIAiDSCAACAAAkIAAAiAEGiMgJNzKCNBqCcQElwBULuYfK7PzOoAADCAAYQABAAAYQADCAAAAAAAAAAA==	(1S,2S,24R,25R,29R)-7,8,9,12,13,14,17,18,19,25,29-undecahydroxy-24-(hydroxymethyl)-3,23,26-trioxahexacyclo[13.10.3.12,6.05,10.011,28.016,21]nonacosa-5(10),6,8,11,13,15(28),16,18,20-nonaene-4,22,27-trione	(1S,2S,24R,25R,29R)-7,8,9,12,13,14,17,18,19,25,29-undecahydroxy-24-(hydroxymethyl)-3,23,26-trioxahexacyclo[13.10.3.12,6.05,10.011,28.016,21]nonacosa-5(10),6,8,11,13,15(28),16,18,20-nonaene-4,22,27-trione	(1<I>S</I>,2<I>S</I>,24<I>R</I>,25<I>R</I>,29<I>R</I>)-7,8,9,12,13,14,17,18,19,25,29-undecahydroxy-24-(hydroxymethyl)-3,23,26-trioxahexacyclo[13.10.3.1<SUP>2,6</SUP>.0<SUP>5,10</SUP>.0<SUP>11,28</SUP>.0<SUP>16,21</SUP>]nonacosa-5(10),6,8,11,13,15(28),16,18,20-nonaene-4,22,27-trione	(1S,2S,24R,25R,29R)-7,8,9,12,13,14,17,18,19,25,29-undecahydroxy-24-(hydroxymethyl)-3,23,26-trioxahexacyclo[13.10.3.12,6.05,10.011,28.016,21]nonacosa-5(10),6,8,11,13,15(28),16,18,20-nonaene-4,22,27-trione	(1S,2S,24R,25R,29R)-24-(hydroxymethyl)-7,8,9,12,13,14,17,18,19,25,29-undecakis(oxidanyl)-3,23,26-trioxahexacyclo[13.10.3.12,6.05,10.011,28.016,21]nonacosa-5(10),6,8,11,13,15(28),16,18,20-nonaene-4,22,27-trione	(1S,2S,24R,25R,29R)-7,8,9,12,13,14,17,18,19,25,29-undecahydroxy-24-methylol-3,23,26-trioxahexacyclo[13.10.3.12,6.05,10.011,28.016,21]nonacosa-5(10),6,8,11,13,15(28),16,18,20-nonaene-4,22,27-trione	InChI=1S/C27H20O18/c28-2-5-14(31)23-24-20(37)12-11(27(42)45-24)9(18(35)22(39)19(12)36)8-10(26(41)44-23)7(16(33)21(38)17(8)34)6-3(25(40)43-5)1-4(29)13(30)15(6)32/h1,5,14,20,23-24,28-39H,2H2/t5-,14-,20-,23+,24+/m1/s1	PPUHUWSVCUJGTD-HNBYGWOQSA-N	-0.500	632.065	C27H20O18	632.400	C1=C2C(=C(C(=C1O)O)O)C3=C4C(=C(C(=C3O)O)O)C5=C6C(=C(C(=C5O)O)O)C(C(C(C(C(OC2=O)CO)O)OC4=O)OC6=O)O	C1=C2C(=C(C(=C1O)O)O)C3=C4C(=C(C(=C3O)O)O)C5=C6C(=C(C(=C5O)O)O)[C@H]([C@@H]([C@H]([C@@H]([C@H](OC2=O)CO)O)OC4=O)OC6=O)O	322	632.065	0	45	5	0	0	0	0	1	-1	1 5 255	TRUE	0	C:\Users\qiang\Documents\Schrodinger\QIKPROP_3	QIKPROP_3-out.maegz	1			19 46 6 20 47 6 23 25 8 23 29 8 24 31 6 25 26 8 26 33 8 28 30 8 28 36 8 29 35 8 21 3 5 30 34 8 33 35 8 34 38 8 36 40 8 37 39 8 37 42 8 38 40 8 39 43 8 22 4 5 42 44 8 43 45 8 44 45 8
11954124	2416	Structure2D_COMPOUND_CID_11954124.1	11954124	1	246	2	1	0	AAADcYBwMAAEAAAAAAAAAAAAAAAAASAAAAAwYAAAAAAAAEgB/AAAGgIACAAADAaAmCAwBsAABkCIAqBSAAACCAAkJQAIiAEGCsgMJjKHNxqCeSCkwBEIuYfK7PzOgSABIAAIAAACQAJAABAAAAAAAAAAAA==	8-chlorodibenzofuran-2-ol	8-chloro-2-dibenzofuranol	8-chlorodibenzofuran-2-ol	8-chlorodibenzofuran-2-ol	8-chloranyldibenzofuran-2-ol	8-chlorodibenzofuran-2-ol	InChI=1S/C12H7ClO2/c13-7-1-3-11-9(5-7)10-6-8(14)2-4-12(10)15-11/h1-6,14H	AQUURYCVTGVYBO-UHFFFAOYSA-N		218.013	C12H7ClO2	218.630	C1=CC2=C(C=C1O)C3=C(O2)C=CC(=C3)Cl	C1=CC2=C(C=C1O)C3=C(O2)C=CC(=C3)Cl		218.013	0	15	0	0	0	0	0	1	-1	1 5 255	FALSE	0	C:\Users\qiang\Documents\Schrodinger\QIKPROP_3	QIKPROP_3-out.maegz	1	33.400	4.700	10 13 8 11 15 8 12 13 8 14 15 8 2 6 8 2 7 8 4 5 8 4 6 8 4 8 8 5 7 8 5 9 8 6 10 8 7 11 8 8 12 8 9 14 8
2088	2417	Structure2D_COMPOUND_CID_2088.1	2088	1	257	8	6	5	AAADccBiOAMAAAAAAAAAAAAAAAAAAAAAAAAAAAAAAAAAAAAAAAAAHggQCCAACADBgAQAAABAAhAAQAAAAIAAAAAAAAAAAIAAAAAAAAAAgAAAQAAEEAAAAAAgAAAAAAAAAAAAAAAAAAAAAAAAAAAAAAAAAA==	(4-amino-1-hydroxy-1-phosphono-butyl)phosphonic acid	(4-amino-1-hydroxy-1-phosphonobutyl)phosphonic acid	(4-amino-1-hydroxy-1-phosphonobutyl)phosphonic acid	(4-amino-1-hydroxy-1-phosphonobutyl)phosphonic acid	(4-azanyl-1-oxidanyl-1-phosphono-butyl)phosphonic acid	(4-amino-1-hydroxy-1-phosphono-butyl)phosphonic acid	InChI=1S/C4H13NO7P2/c5-3-1-2-4(6,13(7,8)9)14(10,11)12/h6H,1-3,5H2,(H2,7,8,9)(H2,10,11,12)	OGSPWJRAVKPPFI-UHFFFAOYSA-N	-6.500	249.017	C4H13NO7P2	249.100	C(CC(O)(P(=O)(O)O)P(=O)(O)O)CN	C(CC(O)(P(=O)(O)O)P(=O)(O)O)CN	161	249.017	0	14	0	0	0	0	0	1	-1	1 5 255	FALSE	0	C:\Users\qiang\Documents\Schrodinger\QIKPROP_3	QIKPROP_3-out.maegz	1
101591127	2418	Structure2D_COMPOUND_CID_101591127.1	101591127	1	570	5	5	9	AAADceB7uAAAAAAAAAAAAAAAAAAAAWAAAAAwAAAAAAAAAFgB8AAAHgAQCAAADSjBngQ+yPLJkgCoAzX3XACCgCAxAiAI2aG4ZJgKYPLAkbGUYAhklgDYyAeYicCOgAAAAAACAAAAAAAAAAQAAAAAAAAAAA==	(2S,3S)-2-[[(2S)-2-[[(2S)-2-amino-3-(1H-indol-3-yl)propanoyl]amino]propanoyl]amino]-3-methyl-pentanoic acid	(2S,3S)-2-[[(2S)-2-[[(2S)-2-amino-3-(1H-indol-3-yl)-1-oxopropyl]amino]-1-oxopropyl]amino]-3-methylpentanoic acid	(2<I>S</I>,3<I>S</I>)-2-[[(2<I>S</I>)-2-[[(2<I>S</I>)-2-amino-3-(1<I>H</I>-indol-3-yl)propanoyl]amino]propanoyl]amino]-3-methylpentanoic acid	(2S,3S)-2-[[(2S)-2-[[(2S)-2-amino-3-(1H-indol-3-yl)propanoyl]amino]propanoyl]amino]-3-methylpentanoic acid	(2S,3S)-2-[[(2S)-2-[[(2S)-2-azanyl-3-(1H-indol-3-yl)propanoyl]amino]propanoyl]amino]-3-methyl-pentanoic acid	(2S,3S)-2-[[(2S)-2-[[(2S)-2-amino-3-(1H-indol-3-yl)propanoyl]amino]propanoyl]amino]-3-methyl-valeric acid	InChI=1S/C20H28N4O4/c1-4-11(2)17(20(27)28)24-18(25)12(3)23-19(26)15(21)9-13-10-22-16-8-6-5-7-14(13)16/h5-8,10-12,15,17,22H,4,9,21H2,1-3H3,(H,23,26)(H,24,25)(H,27,28)/t11-,12-,15-,17-/m0/s1	MJBBMTOGSOSAKJ-HJXMPXNTSA-N		388.211	C20H28N4O4	388.500	CCC(C)C(C(=O)O)NC(=O)C(C)NC(=O)C(CC1=CNC2=CC=CC=C21)N	CC[C@H](C)[C@@H](C(=O)O)NC(=O)[C@H](C)NC(=O)[C@H](CC1=CNC2=CC=CC=C21)N	137	388.211	0	28	4	0	0	0	0	1	-1	1 5 255	TRUE	0	C:\Users\qiang\Documents\Schrodinger\QIKPROP_3	QIKPROP_3-out.maegz	1		-1.800	16 20 8 16 23 8 20 22 8 20 25 8 22 26 8 25 27 8 26 28 8 27 28 8 10 5 5 15 6 5 7 22 8 7 23 8 14 8 5 9 12 5
103565300	2419	DepositedStructure_SUBSTANCE_SID_103565300_Version_8.1																								0									1 3	TRUE	0	C:\Users\qiang\Documents\Schrodinger\QIKPROP_3	QIKPROP_3-out.maegz	1			1 27 5 13 31 5 14 34 6 17 32 6 18 20 6 19 35 6 2 28 5 5 29 5 6 30 5 9 33 6
157010667	2420	PubChem_compound_text_Lauryl hydrogen sulfate_records.15	157010667	1	502	7	4	24	AAADcfB6OABAAAAAAAAAAAAAAAAAAAAAAAAwAAAAAAAAAAABAAAAHgAQCAAADIihmAIyAIBAAoCAAiBCADACAAAgAAAIiAAAAIgKMCKAkRCAYAAlkAAIiAeQwPAOQAAAAAAAAACAAAAAAAAAAAAAAAAAAA==	2-amino-2-[2-(4-octylphenyl)ethyl]propane-1,3-diol;dodecyl hydrogen sulfate	2-amino-2-[2-(4-octylphenyl)ethyl]propane-1,3-diol;sulfuric acid dodecyl ester	2-amino-2-[2-(4-octylphenyl)ethyl]propane-1,3-diol;dodecyl hydrogen sulfate	2-amino-2-[2-(4-octylphenyl)ethyl]propane-1,3-diol;dodecyl hydrogen sulfate	2-azanyl-2-[2-(4-octylphenyl)ethyl]propane-1,3-diol;dodecyl hydrogen sulfate	2-amino-2-[2-(4-octylphenyl)ethyl]propane-1,3-diol;sulfuric acid lauryl ester	InChI=1S/C19H33NO2.C12H26O4S/c1-2-3-4-5-6-7-8-17-9-11-18(12-10-17)13-14-19(20,15-21)16-22;1-2-3-4-5-6-7-8-9-10-11-12-16-17(13,14)15/h9-12,21-22H,2-8,13-16,20H2,1H3;2-12H2,1H3,(H,13,14,15)	XTLZVNMZICNQBB-UHFFFAOYSA-N		573.406	C31H59NO6S	573.900	CCCCCCCCCCCCOS(=O)(=O)O.CCCCCCCCC1=CC=C(C=C1)CCC(CO)(CO)N	CCCCCCCCCCCCOS(=O)(=O)O.CCCCCCCCC1=CC=C(C=C1)CCC(CO)(CO)N		573.406	0	39	0	0	0	0	0	2	-1	1 5 255	FALSE	0	C:\Users\qiang\Documents\Schrodinger\QIKPROP_3	QIKPROP_3-out.maegz	15	139.000		20 30 8 20 31 8 27 33 8 27 34 8 30 33 8 31 34 8
101415075	2421	Structure2D_COMPOUND_CID_101415075.1	101415075	1	250	6	5	0	AAADccByOAAAAAAAAAAAAAAAAAAAAWAAAAAsAAAABgAAAAAAAAAAHgAACAAACDzhgAYCAAMAAgAAAAAAAAAAAAAAAAAAAAAIAAADEAIAgAAEQAAHAACRAAHw8CcAAAAAAAAAAAAAAAAAAAAAAAAAAAAAAA==	8-methyl-8-azabicyclo[3.2.1]octane-1,2,3,4,6-pentol	8-methyl-8-azabicyclo[3.2.1]octane-1,2,3,4,6-pentol	8-methyl-8-azabicyclo[3.2.1]octane-1,2,3,4,6-pentol	8-methyl-8-azabicyclo[3.2.1]octane-1,2,3,4,6-pentol	8-methyl-8-azabicyclo[3.2.1]octane-1,2,3,4,6-pentol	8-methyl-8-azabicyclo[3.2.1]octane-1,2,3,4,6-pentol	InChI=1S/C8H15NO5/c1-9-4-3(10)2-8(9,14)7(13)6(12)5(4)11/h3-7,10-14H,2H2,1H3	XTMAEPUCHRMBTC-UHFFFAOYSA-N	-2.900	205.095	C8H15NO5	205.210	CN1C2C(CC1(C(C(C2O)O)O)O)O	CN1C2C(CC1(C(C(C2O)O)O)O)O	104	205.095	0	14	0	6	0	0	0	1	-1	1 5 255	TRUE	0	C:\Users\qiang\Documents\Schrodinger\QIKPROP_3	QIKPROP_3-out.maegz	1			7 1 3 9 2 3 11 3 3 12 4 3 13 5 3 8 6 3
85086233	2422	Structure2D_COMPOUND_CID_85086233.1	85086233	1	482	5	2	0	AAADceBwOAAAAAAAAAAAAAAAAAAAASJAAAAgAAAABAAAAAAAAAAAGgAACAAAD1SwgAMCCAAABgCIAqBSAAIAAAAgAAAACAFAAEgRFBIAAQQiUAAFwAAPEQPK7PTPgAAAAAAAAAAAAAAAAAAAAAAAAAAAAA==	1,5'-dihydroxy-2,4',8,8-tetramethyl-spiro[6-oxabicyclo[3.2.1]oct-2-ene-7,2'-tetrahydrofuran]-4-one	1,5'-dihydroxy-2,4',8,8-tetramethyl-4-spiro[6-oxabicyclo[3.2.1]oct-2-ene-7,2'-oxolane]one	1,5&apos;-dihydroxy-2,4&apos;,8,8-tetramethylspiro[6-oxabicyclo[3.2.1]oct-2-ene-7,2&apos;-oxolane]-4-one	1,5'-dihydroxy-2,4',8,8-tetramethylspiro[6-oxabicyclo[3.2.1]oct-2-ene-7,2'-oxolane]-4-one	2,4',8,8-tetramethyl-1,5'-bis(oxidanyl)spiro[6-oxabicyclo[3.2.1]oct-2-ene-7,2'-oxolane]-4-one	1,5'-dihydroxy-2,4',8,8-tetramethyl-spiro[6-oxabicyclo[3.2.1]oct-2-ene-7,2'-tetrahydrofuran]-4-one	InChI=1S/C14H20O5/c1-7-6-13(19-11(7)16)14(17)8(2)5-9(15)10(18-13)12(14,3)4/h5,7,10-11,16-17H,6H2,1-4H3	NKEIHMMKFOXWAO-UHFFFAOYSA-N	0.300	268.131	C14H20O5	268.300	CC1CC2(C3(C(=CC(=O)C(C3(C)C)O2)C)O)OC1O	CC1CC2(C3(C(=CC(=O)C(C3(C)C)O2)C)O)OC1O	76	268.131	0	19	0	5	0	0	0	1	-1	1 5 255	TRUE	0	C:\Users\qiang\Documents\Schrodinger\QIKPROP_3	QIKPROP_3-out.maegz	1			11 18 3 15 4 3 6 7 3 8 10 3 9 16 3
145458422	2423	Structure2D_COMPOUND_CID_145458422.1	145458422	1	610	5	5	10	AAADcfB7uAAAAAAAAAAAAAAAAAAAAWAAAAAwAAAAAAAAAFgB8AAAHgAQCAAADSjBngQ+yPLJkgCoAzX3XACCgCAxAiAI2aG4ZJgKYPLAkbGUYAhklgDYyAcYicCOgAAAAAACAAAAAAAAAAQAAAAAAAAAAA==	(2S)-2-[[(2S)-2-[[(2S)-2-amino-3-(1H-indol-3-yl)propanoyl]amino]-4-methyl-pentanoyl]amino]-3-methyl-butanoic acid	(2S)-2-[[(2S)-2-[[(2S)-2-amino-3-(1H-indol-3-yl)-1-oxopropyl]amino]-4-methyl-1-oxopentyl]amino]-3-methylbutanoic acid	(2<I>S</I>)-2-[[(2<I>S</I>)-2-[[(2<I>S</I>)-2-amino-3-(1<I>H</I>-indol-3-yl)propanoyl]amino]-4-methylpentanoyl]amino]-3-methylbutanoic acid	(2S)-2-[[(2S)-2-[[(2S)-2-amino-3-(1H-indol-3-yl)propanoyl]amino]-4-methylpentanoyl]amino]-3-methylbutanoic acid	(2S)-2-[[(2S)-2-[[(2S)-2-azanyl-3-(1H-indol-3-yl)propanoyl]amino]-4-methyl-pentanoyl]amino]-3-methyl-butanoic acid	(2S)-2-[[(2S)-2-[[(2S)-2-amino-3-(1H-indol-3-yl)propanoyl]amino]-4-methyl-pentanoyl]amino]-3-methyl-butyric acid	InChI=1S/C22H32N4O4/c1-12(2)9-18(21(28)26-19(13(3)4)22(29)30)25-20(27)16(23)10-14-11-24-17-8-6-5-7-15(14)17/h5-8,11-13,16,18-19,24H,9-10,23H2,1-4H3,(H,25,27)(H,26,28)(H,29,30)/t16-,18-,19-/m0/s1	WMBFONUKQXGLMU-WDSOQIARSA-N		416.242	C22H32N4O4	416.500	CC(C)CC(C(=O)NC(C(C)C)C(=O)O)NC(=O)C(CC1=CNC2=CC=CC=C21)N	CC(C)C[C@@H](C(=O)N[C@@H](C(C)C)C(=O)O)NC(=O)[C@H](CC1=CNC2=CC=CC=C21)N	137	416.242	0	30	3	0	0	0	0	1	-1	1 5 255	TRUE	0	C:\Users\qiang\Documents\Schrodinger\QIKPROP_3	QIKPROP_3-out.maegz	1		-0.800	20 23 8 20 26 8 23 25 8 23 27 8 25 28 8 27 29 8 28 30 8 29 30 8 9 5 5 12 6 5 15 7 5 8 25 8 8 26 8
656816	2424	Structure2D_COMPOUND_CID_656816.1	656816	1	176	3	3	14	AAADcfB6MAAAAAAAAAAAAAAAAAAAAAAAAAAAAAAAAAAAAAAAAAAAHgAQCAAACDzhgAYCAABAAgAAAAAAAAAAAAAAAAAAAIAAAAACEAIAgAAAQAAFEAAAAAGQwKAAAAAAAAAAAAAAAAAAAAAAAAAAAAAAAA==	(2S,3R)-2-aminohexadecane-1,3-diol	(2S,3R)-2-aminohexadecane-1,3-diol	(2<I>S</I>,3<I>R</I>)-2-aminohexadecane-1,3-diol	(2S,3R)-2-aminohexadecane-1,3-diol	(2S,3R)-2-azanylhexadecane-1,3-diol	(2S,3R)-2-aminohexadecane-1,3-diol	InChI=1S/C16H35NO2/c1-2-3-4-5-6-7-8-9-10-11-12-13-16(19)15(17)14-18/h15-16,18-19H,2-14,17H2,1H3/t15-,16+/m0/s1	ZKLREJQHRKUJHD-JKSUJKDBSA-N	4.700	273.267	C16H35NO2	273.450	CCCCCCCCCCCCCC(C(CO)N)O	CCCCCCCCCCCCC[C@H]([C@H](CO)N)O		273.267	0	19	2	0	0	0	0	1	-1	1 5 255	TRUE	0	C:\Users\qiang\Documents\Schrodinger\QIKPROP_3	QIKPROP_3-out.maegz	1	66.500		11 1 6 14 3 6
365614	2425	PubChem_compound_text_Lauryl hydrogen sulfate_records.41	365614	1	305	6	3	16	AAADcfBzOABAAAAAAAAAAAAAAAAAAAAAAAAAAAAAAAAAAAAAAAAAHgAQCAAACADhgAYAAALAAIAAAAAAADAAAAAAAAAAAIAIAAAAQAIAgAAUAAAEEACAAAGQwKAAAAAAAAAAAAAAAAAAAAAAAAAAAAAAAA==	12-(2-aminoethylamino)dodecyl hydrogen sulfate	sulfuric acid 12-(2-aminoethylamino)dodecyl ester	12-(2-aminoethylamino)dodecyl hydrogen sulfate	12-(2-aminoethylamino)dodecyl hydrogen sulfate	12-(2-azanylethylamino)dodecyl hydrogen sulfate	sulfuric acid 12-(2-aminoethylamino)dodecyl ester	InChI=1S/C14H32N2O4S/c15-11-13-16-12-9-7-5-3-1-2-4-6-8-10-14-20-21(17,18)19/h16H,1-15H2,(H,17,18,19)	KWDLWILMACXKTF-UHFFFAOYSA-N	0.200	324.208	C14H32N2O4S	324.480	C(CCCCCCOS(=O)(=O)O)CCCCCNCCN	C(CCCCCCOS(=O)(=O)O)CCCCCNCCN		324.208	0	21	0	0	0	0	0	1	-1	1 5 255	FALSE	0	C:\Users\qiang\Documents\Schrodinger\QIKPROP_3	QIKPROP_3-out.maegz	41	110.000
66520	2426	Structure2D_COMPOUND_CID_66520.1	66520	1	169	5	4	1	AAADcYBgOAAAAAAAAAAAAAAAAAAAAAAAAAAwAAAAAAAAAAABAAAAGgAACAAADASAmAAwDoAAAgCIAiDSCAACAAAkIAAAiAEGCMgIJzaCFRKAcUAl4BUImQeI7CTOIAAACAAIAABAAAAQABAAAAAAAAAAAA==	2,4,6-trihydroxybenzoic acid	2,4,6-trihydroxybenzoic acid	2,4,6-trihydroxybenzoic acid	2,4,6-trihydroxybenzoic acid	2,4,6-tris(oxidanyl)benzoic acid	2,4,6-trihydroxybenzoic acid	InChI=1S/C7H6O5/c8-3-1-4(9)6(7(11)12)5(10)2-3/h1-2,8-10H,(H,11,12)	IBHWREHFNDMRPR-UHFFFAOYSA-N		170.022	C7H6O5	170.120	C1=C(C=C(C(=C1O)C(=O)O)O)O	C1=C(C=C(C(=C1O)C(=O)O)O)O	98	170.022	0	12	0	0	0	0	0	1	15	1 5 255	FALSE	0	C:\Users\qiang\Documents\Schrodinger\QIKPROP_3	QIKPROP_3-out.maegz	1		1.800	10 11 8 6 7 8 6 8 8 7 9 8 8 10 8 9 11 8
5281707	2427	Structure2D_COMPOUND_CID_5281707.1	5281707	1	411	5	2	0	AAADccBwOAAAAAAAAAAAAAAAAAAAASAAAAA0YIAAAAAAAEiR9AAAGgAACAAADASAmAAwDsAABkCIAqDSCAACCAAkIAAIiAEGCMgMJzaONRqCe2Cl4BUIuYfL7PzOoAAACAAIAABAAAAQABAAAAAAAAAAAA==	3,9-dihydroxybenzofuro[3,2-c]chromen-6-one	3,9-dihydroxy-6-benzofuro[3,2-c][1]benzopyranone	3,9-dihydroxy-[1]benzofuro[3,2-c]chromen-6-one	3,9-dihydroxy-[1]benzofuro[3,2-c]chromen-6-one	3,9-bis(oxidanyl)-[1]benzofuro[3,2-c]chromen-6-one	3,9-dihydroxybenzofuro[3,2-c]chromen-6-one	InChI=1S/C15H8O5/c16-7-1-3-9-11(5-7)19-14-10-4-2-8(17)6-12(10)20-15(18)13(9)14/h1-6,16-17H	ZZIALNLLNHEQPJ-UHFFFAOYSA-N	2.800	268.037	C15H8O5	268.220	C1=CC2=C(C=C1O)OC3=C2C(=O)OC4=C3C=CC(=C4)O	C1=CC2=C(C=C1O)OC3=C2C(=O)OC4=C3C=CC(=C4)O		268.037	0	20	0	0	0	0	0	1	-1	1 5 255	FALSE	0	C:\Users\qiang\Documents\Schrodinger\QIKPROP_3	QIKPROP_3-out.maegz	1	79.900		1 10 8 1 7 8 10 15 8 11 16 8 13 17 8 14 19 8 15 18 8 16 20 8 17 18 8 19 20 8 2 11 8 2 12 8 6 12 8 6 7 8 6 8 8 7 9 8 8 10 8 8 13 8 9 11 8 9 14 8
79019	2428	Structure2D_COMPOUND_CID_79019.1	79019	1		2	2	2	AAADccBiIAAAAAAAAAAAAAAAAAAAAAAAAAAAAAAAAAAAAAAAAAAAHgAQCAAADSjhgAYCAABAAgAAAAAAAAAAAAAAAAAAAIAAAAACEAAAAAAAQAAEEAAAAAAAAAAIAAAAAAAAAAAAAAAAAAAAAAAAAAAAAA==	2-amino-3-methyl-butan-1-ol	2-amino-3-methyl-1-butanol	2-amino-3-methylbutan-1-ol	2-amino-3-methylbutan-1-ol	2-azanyl-3-methyl-butan-1-ol	2-amino-3-methyl-butan-1-ol	InChI=1S/C5H13NO/c1-4(2)5(6)3-7/h4-5,7H,3,6H2,1-2H3	NWYYWIJOWOLJNR-UHFFFAOYSA-N		103.100	C5H13NO	103.160	CC(C)C(CO)N	CC(C)C(CO)N		103.100	0	7	0	1	0	0	0	1	-1	1 5 255	TRUE	0	C:\Users\qiang\Documents\Schrodinger\QIKPROP_3	QIKPROP_3-out.maegz	1	46.200		4 2 3	45.300		0
145456451	2429	Structure2D_COMPOUND_CID_145456451.1	145456451	1	518	5	4	11	AAADcfB7OAAAAAAAAAAAAAAAAAAAAAAAAAAwAAAAAAAAAAABAAAAHgAQCAAADSjBmAQyCILAAgCIAiHSGAACAAAgAAAIiIGIAIgKYDKAkTGUYAAklgCYiAeYyKCOAAAAAAAAAAAAAAAAAAAAAAAAAAAAAA==	(2S)-2-[[(2S,3S)-2-[[(2S)-2-amino-4-methyl-pentanoyl]amino]-3-methyl-pentanoyl]amino]-3-phenyl-propanoic acid	(2S)-2-[[(2S,3S)-2-[[(2S)-2-amino-4-methyl-1-oxopentyl]amino]-3-methyl-1-oxopentyl]amino]-3-phenylpropanoic acid	(2<I>S</I>)-2-[[(2<I>S</I>,3<I>S</I>)-2-[[(2<I>S</I>)-2-amino-4-methylpentanoyl]amino]-3-methylpentanoyl]amino]-3-phenylpropanoic acid	(2S)-2-[[(2S,3S)-2-[[(2S)-2-amino-4-methylpentanoyl]amino]-3-methylpentanoyl]amino]-3-phenylpropanoic acid	(2S)-2-[[(2S,3S)-2-[[(2S)-2-azanyl-4-methyl-pentanoyl]amino]-3-methyl-pentanoyl]amino]-3-phenyl-propanoic acid	(2S)-2-[[(2S,3S)-2-[[(2S)-2-amino-4-methyl-pentanoyl]amino]-3-methyl-pentanoyl]amino]-3-phenyl-propionic acid	InChI=1S/C21H33N3O4/c1-5-14(4)18(24-19(25)16(22)11-13(2)3)20(26)23-17(21(27)28)12-15-9-7-6-8-10-15/h6-10,13-14,16-18H,5,11-12,22H2,1-4H3,(H,23,26)(H,24,25)(H,27,28)/t14-,16-,17-,18-/m0/s1	QLDHBYRUNQZIJQ-DKIMLUQUSA-N		391.247	C21H33N3O4	391.500	CCC(C)C(C(=O)NC(CC1=CC=CC=C1)C(=O)O)NC(=O)C(CC(C)C)N	CC[C@H](C)[C@@H](C(=O)N[C@@H](CC1=CC=CC=C1)C(=O)O)NC(=O)[C@H](CC(C)C)N	122	391.247	0	28	4	0	0	0	0	1	-1	1 5 255	TRUE	0	C:\Users\qiang\Documents\Schrodinger\QIKPROP_3	QIKPROP_3-out.maegz	1			22 24 8 22 25 8 24 26 8 25 27 8 26 28 8 27 28 8 9 5 6 17 6 6 11 7 5 8 13 5		-1
5403	2430	Structure2D_COMPOUND_CID_5403.1	5403	1	205	4	4	4	AAADceByMAAAAAAAAAAAAAAAAAAAAAAAAAAwAAAAAAAAAAABAAAAHgAQCAAADJzhmAYyBoLAAgCAAiBCAAACAAAgIAAAiIAOCIgKNyKCkROEcAAl0BWYmAfQ8LYOAAABCAAAAAAAAAIQAAAAAAAAAAAAAA==	5-[2-(tert-butylamino)-1-hydroxy-ethyl]benzene-1,3-diol	5-[2-(tert-butylamino)-1-hydroxyethyl]benzene-1,3-diol	5-[2-(<I>tert</I>-butylamino)-1-hydroxyethyl]benzene-1,3-diol	5-[2-(tert-butylamino)-1-hydroxyethyl]benzene-1,3-diol	5-[2-(tert-butylamino)-1-oxidanyl-ethyl]benzene-1,3-diol	5-[2-(tert-butylamino)-1-hydroxy-ethyl]resorcinol	InChI=1S/C12H19NO3/c1-12(2,3)13-7-11(16)8-4-9(14)6-10(15)5-8/h4-6,11,13-16H,7H2,1-3H3	XWTYSIMOBUGWOL-UHFFFAOYSA-N		225.136	C12H19NO3	225.280	CC(C)(C)NCC(C1=CC(=CC(=C1)O)O)O	CC(C)(C)NCC(C1=CC(=CC(=C1)O)O)O		225.136	0	16	0	1	0	0	0	1	-1	1 5 255	TRUE	0	C:\Users\qiang\Documents\Schrodinger\QIKPROP_3	QIKPROP_3-out.maegz	1	72.700	0.900	7 1 3 11 12 8 11 13 8 12 15 8 13 14 8 14 16 8 15 16 8
442793	2431	Structure2D_COMPOUND_CID_442793.1	442793	1	293	4	2	10	AAADceB4OAAAAAAAAAAAAAAAAAAAAAAAAAAwAAAAAAAAAAABAAAAGgAACAAADBSgmAIyBoAABgCIAqBSAAACCAAgIAAIiAEGiIgNNjaGMRqAcCMk4BELuAeIyPCOIAABAAAAQABAAAIAAACAAAAAAAAAAA==	(5S)-5-hydroxy-1-(4-hydroxy-3-methoxy-phenyl)decan-3-one	(5S)-5-hydroxy-1-(4-hydroxy-3-methoxyphenyl)-3-decanone	(5<I>S</I>)-5-hydroxy-1-(4-hydroxy-3-methoxyphenyl)decan-3-one	(5S)-5-hydroxy-1-(4-hydroxy-3-methoxyphenyl)decan-3-one	(5S)-1-(3-methoxy-4-oxidanyl-phenyl)-5-oxidanyl-decan-3-one	(5S)-5-hydroxy-1-(4-hydroxy-3-methoxy-phenyl)decan-3-one	InChI=1S/C17H26O4/c1-3-4-5-6-14(18)12-15(19)9-7-13-8-10-16(20)17(11-13)21-2/h8,10-11,14,18,20H,3-7,9,12H2,1-2H3/t14-/m0/s1	NLDDIKRKFXEWBK-AWEZNQCLSA-N		294.183	C17H26O4	294.400	CCCCCC(CC(=O)CCC1=CC(=C(C=C1)O)OC)O	CCCCC[C@@H](CC(=O)CCC1=CC(=C(C=C1)O)OC)O		294.183	0	21	1	0	0	0	0	1	-1	1 5 255	TRUE	0	C:\Users\qiang\Documents\Schrodinger\QIKPROP_3	QIKPROP_3-out.maegz	1	66.800	2.500	6 1 5 14 16 8 14 17 8 16 18 8 17 19 8 18 20 8 19 20 8
90479478	2432	PubChem_compound_text_Lauryl hydrogen sulfate_records.31	90479478	1	993	12	2	23	AAADcfB/vABgAAAAAAAAAAAAAAAAAAAAAAA8YIAAAAAAAAAB0AAAHgQQCAAADAjh2wY/uJdIFIioAjb3/DCCgCk1ALAJ2CE4TNiILrLgfViGNQgsxgPoqaeIyKCOAAAAAAAAAAAAAAAAAAAAAAAAAAAAAA==	[(Z)-4-[(4-amino-2-methyl-pyrimidin-5-yl)methyl-formyl-amino]-3-benzoylsulfanyl-pent-3-enyl] benzoate;dodecyl hydrogen sulfate	benzoic acid [(Z)-4-[(4-amino-2-methyl-5-pyrimidinyl)methyl-formylamino]-3-(benzoylthio)pent-3-enyl] ester;sulfuric acid dodecyl ester	[(<I>Z</I>)-4-[(4-amino-2-methylpyrimidin-5-yl)methyl-formylamino]-3-benzoylsulfanylpent-3-enyl] benzoate;dodecyl hydrogen sulfate	[(Z)-4-[(4-amino-2-methylpyrimidin-5-yl)methyl-formylamino]-3-benzoylsulfanylpent-3-enyl] benzoate;dodecyl hydrogen sulfate	[(Z)-4-[(4-azanyl-2-methyl-pyrimidin-5-yl)methyl-methanoyl-amino]-3-(phenylcarbonylsulfanyl)pent-3-enyl] benzoate;dodecyl hydrogen sulfate	benzoic acid [(Z)-4-[(4-amino-2-methyl-pyrimidin-5-yl)methyl-formyl-amino]-3-(benzoylthio)pent-3-enyl] ester;sulfuric acid lauryl ester	InChI=1S/C26H26N4O4S.C12H26O4S/c1-18(30(17-31)16-22-15-28-19(2)29-24(22)27)23(35-26(33)21-11-7-4-8-12-21)13-14-34-25(32)20-9-5-3-6-10-20;1-2-3-4-5-6-7-8-9-10-11-12-16-17(13,14)15/h3-12,15,17H,13-14,16H2,1-2H3,(H2,27,28,29);2-12H2,1H3,(H,13,14,15)/b23-18-;	OLTVHXMQBFXARO-XTMYEIJHSA-N		756.323	C38H52N4O8S2	757.000	CCCCCCCCCCCCOS(=O)(=O)O.CC1=NC=C(C(=N1)N)CN(C=O)C(=C(CCOC(=O)C2=CC=CC=C2)SC(=O)C3=CC=CC=C3)C	CCCCCCCCCCCCOS(=O)(=O)O.CC1=NC=C(C(=N1)N)CN(C=O)/C(=C(/CCOC(=O)C2=CC=CC=C2)\SC(=O)C3=CC=CC=C3)/C		756.323	0	52	0	0	1	0	0	2	-1	1 5 255	FALSE	0	C:\Users\qiang\Documents\Schrodinger\QIKPROP_3	QIKPROP_3-out.maegz	31	213.000		12 34 8 12 37 8 13 36 8 13 37 8 31 34 8 31 36 8 39 43 8 39 44 8 42 45 8 42 46 8 43 47 8 44 48 8 45 50 8 46 51 8 47 49 8 48 49 8 50 52 8 51 52 8
101150699	2433	Structure2D_COMPOUND_CID_101150699.1	101150699	1	1260	4	4	13	AAADcfB/OAAAAAAAAAAAAAAAAAAAAWLAAAAwYMGAAAAAAFgB/gAAHgAQCAAADAyBngIyxvLJlgCgAyRiRACCiCAhICAImSAmTJgMJuLGsZuEcChmwBnI+Afw0PMOqAACAgAKAABQAAQEABQAAAAAAAAAAA==	8-[(2E)-3,7-dimethylocta-2,6-dienyl]-1-[8-[(2E)-3,7-dimethylocta-2,6-dienyl]-2-hydroxy-7-methoxy-3-methyl-9H-carbazol-1-yl]-7-methoxy-3-methyl-9H-carbazol-2-ol	8-[(2E)-3,7-dimethylocta-2,6-dienyl]-1-[8-[(2E)-3,7-dimethylocta-2,6-dienyl]-2-hydroxy-7-methoxy-3-methyl-9H-carbazol-1-yl]-7-methoxy-3-methyl-9H-carbazol-2-ol	8-[(2<I>E</I>)-3,7-dimethylocta-2,6-dienyl]-1-[8-[(2<I>E</I>)-3,7-dimethylocta-2,6-dienyl]-2-hydroxy-7-methoxy-3-methyl-9<I>H</I>-carbazol-1-yl]-7-methoxy-3-methyl-9<I>H</I>-carbazol-2-ol	8-[(2E)-3,7-dimethylocta-2,6-dienyl]-1-[8-[(2E)-3,7-dimethylocta-2,6-dienyl]-2-hydroxy-7-methoxy-3-methyl-9H-carbazol-1-yl]-7-methoxy-3-methyl-9H-carbazol-2-ol	8-[(2E)-3,7-dimethylocta-2,6-dienyl]-1-[8-[(2E)-3,7-dimethylocta-2,6-dienyl]-7-methoxy-3-methyl-2-oxidanyl-9H-carbazol-1-yl]-7-methoxy-3-methyl-9H-carbazol-2-ol	8-[(2E)-3,7-dimethylocta-2,6-dienyl]-1-[8-[(2E)-3,7-dimethylocta-2,6-dienyl]-2-hydroxy-7-methoxy-3-methyl-9H-carbazol-1-yl]-7-methoxy-3-methyl-9H-carbazol-2-ol	InChI=1S/C48H56N2O4/c1-27(2)13-11-15-29(5)17-19-35-39(53-9)23-21-33-37-25-31(7)47(51)41(45(37)49-43(33)35)42-46-38(26-32(8)48(42)52)34-22-24-40(54-10)36(44(34)50-46)20-18-30(6)16-12-14-28(3)4/h13-14,17-18,21-26,49-52H,11-12,15-16,19-20H2,1-10H3/b29-17+,30-18+	OUSUKIXJVMBEMB-YAGSLNJISA-N		724.424	C48H56N2O4	725.000	CC1=CC2=C(C(=C1O)C3=C(C(=CC4=C3NC5=C4C=CC(=C5CC=C(C)CCC=C(C)C)OC)C)O)NC6=C2C=CC(=C6CC=C(C)CCC=C(C)C)OC	CC1=CC2=C(NC3=C2C=CC(=C3C/C=C(/CCC=C(C)C)\C)OC)C(=C1O)C4=C(C(=CC5=C4NC6=C5C=CC(=C6C/C=C(/CCC=C(C)C)\C)OC)C)O		724.424	0	54	0	0	2	0	0	1	-1	1 5 255	FALSE	0	C:\Users\qiang\Documents\Schrodinger\QIKPROP_3	QIKPROP_3-out.maegz	1	90.500		10 12 8 11 13 8 11 21 8 12 14 8 12 22 8 13 15 8 13 25 8 14 16 8 14 26 8 15 19 8 16 20 8 17 23 8 18 24 8 19 29 8 20 30 8 21 23 8 22 24 8 25 31 8 26 32 8 29 31 8 30 32 8 5 15 8 5 9 8 6 10 8 6 16 8 7 17 8 7 9 8 8 10 8 8 18 8 9 11 8			14
129626610	2434	Structure2D_COMPOUND_CID_129626610.1	129626610	1	833	5	2	2	AAADcfB6OAAAAAAAAAAAAAAAAAAAAaIAAAA8YMEAAAASAGDAAAAAHgAQCAAADxzhgAYCCALABgAIAACQCAAAAAAAAAAAAIAIAAEDEAIAgAAPQAAEEACSAAGw8PwPgAAAAAAAAADAAAYAACAAAYAADAAAAA==	[(1R,2S,4S,5'R,6S,7S,8R,9R,12S,13S,16S,18S)-16-hydroxy-5',7,9,13-tetramethyl-spiro[5-oxapentacyclo[10.8.0.02,9.04,8.013,18]icosane-6,2'-piperidine]-3'-yl] acetate	acetic acid [(1R,2S,4S,5'R,6S,7S,8R,9R,12S,13S,16S,18S)-16-hydroxy-5',7,9,13-tetramethyl-3'-spiro[5-oxapentacyclo[10.8.0.02,9.04,8.013,18]eicosane-6,2'-piperidine]yl] ester	[(1<I>R</I>,2<I>S</I>,4<I>S</I>,5&apos;<I>R</I>,6<I>S</I>,7<I>S</I>,8<I>R</I>,9<I>R</I>,12<I>S</I>,13<I>S</I>,16<I>S</I>,18<I>S</I>)-16-hydroxy-5&apos;,7,9,13-tetramethylspiro[5-oxapentacyclo[10.8.0.0<SUP>2,9</SUP>.0<SUP>4,8</SUP>.0<SUP>13,18</SUP>]icosane-6,2&apos;-piperidine]-3&apos;-yl] acetate	[(1R,2S,4S,5'R,6S,7S,8R,9R,12S,13S,16S,18S)-16-hydroxy-5',7,9,13-tetramethylspiro[5-oxapentacyclo[10.8.0.02,9.04,8.013,18]icosane-6,2'-piperidine]-3'-yl] acetate	[(1R,2S,4S,5'R,6S,7S,8R,9R,12S,13S,16S,18S)-5',7,9,13-tetramethyl-16-oxidanyl-spiro[5-oxapentacyclo[10.8.0.02,9.04,8.013,18]icosane-6,2'-piperidine]-3'-yl] ethanoate	acetic acid [(1R,2S,4S,5'R,6S,7S,8R,9R,12S,13S,16S,18S)-16-hydroxy-5',7,9,13-tetramethyl-spiro[5-oxapentacyclo[10.8.0.02,9.04,8.013,18]eicosane-6,2'-piperidine]-3'-yl] ester	InChI=1S/C29H47NO4/c1-16-12-25(33-18(3)31)29(30-15-16)17(2)26-24(34-29)14-23-21-7-6-19-13-20(32)8-10-27(19,4)22(21)9-11-28(23,26)5/h16-17,19-26,30,32H,6-15H2,1-5H3/t16-,17+,19+,20+,21-,22+,23+,24+,25?,26+,27+,28-,29+/m1/s1	HQJSCXYJQVACQR-DFNKNYFESA-N	5.800	473.351	C29H47NO4	473.700	CC1CC(C2(C(C3C(O2)CC4C3(CCC5C4CCC6C5(CCC(C6)O)C)C)C)NC1)OC(=O)C	C[C@@H]1CC([C@@]2([C@H]([C@H]3[C@@H](O2)C[C@@H]4[C@]3(CC[C@H]5[C@H]4CC[C@@H]6[C@@]5(CC[C@@H](C6)O)C)C)C)NC1)OC(=O)C		473.351	0	34	12	1	0	0	0	1	-1	1 5 255	TRUE	0	C:\Users\qiang\Documents\Schrodinger\QIKPROP_3	QIKPROP_3-out.maegz	1	67.800		18 1 5 10 38 5 11 39 5 13 24 6 15 26 5 17 47 5 25 2 3 28 3 6 31 32 5 6 20 5 7 35 5 8 36 5 9 37 6
70703	2435	Structure2D_COMPOUND_CID_70703.1	70703	1		3	2	4	AAADccBiMAAAAAAAAAAAAAAAAAAAAAAAAAAAAAAAAAAAAAAAAAAAHgAQCAAACADBgAQCCALAAgAIAACQCAAAAAAAAAAAAIEIAAAAABAAgAAEQAAEEAAAAAAkAAAAAAAAAAAAAAAAAAAAAAAAAAAAAAAAAA==	4-(methylamino)butanoic acid	4-(methylamino)butanoic acid	4-(methylamino)butanoic acid	4-(methylamino)butanoic acid	4-(methylamino)butanoic acid	4-(methylamino)butyric acid	InChI=1S/C5H11NO2/c1-6-4-2-3-5(7)8/h6H,2-4H2,1H3,(H,7,8)	AOKCDAVWJLOAHG-UHFFFAOYSA-N	-2.600	117.079	C5H11NO2	117.150	CNCCCC(=O)O	CNCCCC(=O)O		117.079	0	8	0	0	0	0	0	1	-1	1 5 255	FALSE	0	C:\Users\qiang\Documents\Schrodinger\QIKPROP_3	QIKPROP_3-out.maegz	1	49.300			72.800
70703	2436	Conformer3D_COMPOUND_CID_70703.1	70703																								8	0	0	0	0	0	1	1	2 5 10	FALSE	0	C:\Users\qiang\Documents\Schrodinger\QIKPROP_3	QIKPROP_3-out.maegz	1							0.600	1 25 17 7 6 3 16 22 8 11 15 2 20 10 4 24 23 13 14 5 21 12 19 18 9	9 1 -0.65 15 0.36 19 0.5 2 -0.57 3 -0.9 5 0.27 6 0.06 7 0.66 8 0.27
151152	2437	Structure2D_COMPOUND_CID_151152.1	151152	1	101	5	4	3	AAADccBgOAAAAAAAAAAAAAAAAAAAAAAAAAAAAAAAAAAAAAAAAAAAGgAACAAACBSggAIACAAAAgAIAACQCAIAAAAAAAAAAAFAAAABEBQAAAAAQAAFIAABAABCAAAAAAAAAAAAAAAAAAAAAAAAAAAAAAAAAA==	(2S,3R)-2,3,4-trihydroxybutanoic acid	(2S,3R)-2,3,4-trihydroxybutanoic acid	(2<I>S</I>,3<I>R</I>)-2,3,4-trihydroxybutanoic acid	(2S,3R)-2,3,4-trihydroxybutanoic acid	(2S,3R)-2,3,4-tris(oxidanyl)butanoic acid	(2S,3R)-2,3,4-trihydroxybutyric acid	InChI=1S/C4H8O5/c5-1-2(6)3(7)4(8)9/h2-3,5-7H,1H2,(H,8,9)/t2-,3+/m1/s1	JPIJQSOTBSSVTP-GBXIJSLDSA-N	-2.100	136.037	C4H8O5	136.100	C(C(C(C(=O)O)O)O)O	C([C@H]([C@@H](C(=O)O)O)O)O	98	136.037	0	9	2	0	0	0	0	1	1	1 5 255	TRUE	0	C:\Users\qiang\Documents\Schrodinger\QIKPROP_3	QIKPROP_3-out.maegz	1			6 1 6 7 2 6
75046985	2438	Structure2D_COMPOUND_CID_75046985.1	75046985	1	432	9	8	8	AAADceBzuAAAAAAAAAAAAAAAAAAAAAAAAAAkAAAAAAAAAAAAAAAAHgAQCAAACDzhgAYBCALABgAoAACQLAAAAAEAAAAAAIGIAAATEBIAgCAHQAAHEACXAAH4cQYAAAAAAAAAAAAAAAAAAAAAAAAAAAAAAA==	5-guanidino-2-[(2,3,4,5-tetrahydroxytetrahydropyran-2-yl)methylamino]pentanoic acid	5-(diaminomethylideneamino)-2-[(2,3,4,5-tetrahydroxy-2-oxanyl)methylamino]pentanoic acid	5-(diaminomethylideneamino)-2-[(2,3,4,5-tetrahydroxyoxan-2-yl)methylamino]pentanoic acid	5-(diaminomethylideneamino)-2-[(2,3,4,5-tetrahydroxyoxan-2-yl)methylamino]pentanoic acid	5-[bis(azanyl)methylideneamino]-2-[[2,3,4,5-tetrakis(oxidanyl)oxan-2-yl]methylamino]pentanoic acid	5-guanidino-2-[(2,3,4,5-tetrahydroxytetrahydropyran-2-yl)methylamino]valeric acid	InChI=1S/C12H24N4O7/c13-11(14)15-3-1-2-6(10(20)21)16-5-12(22)9(19)8(18)7(17)4-23-12/h6-9,16-19,22H,1-5H2,(H,20,21)(H4,13,14,15)	DLFIWFDONDYZKI-UHFFFAOYSA-N	-6.100	336.164	C12H24N4O7	336.340	C1C(C(C(C(O1)(CNC(CCCN=C(N)N)C(=O)O)O)O)O)O	C1C(C(C(C(O1)(CNC(CCCN=C(N)N)C(=O)O)O)O)O)O	204	336.164	0	23	0	5	0	0	0	1	-1	1 5 255	TRUE	0	C:\Users\qiang\Documents\Schrodinger\QIKPROP_3	QIKPROP_3-out.maegz	1			18 19 3 12 2 3 13 3 3 14 4 3 15 5 3
442270	2439	Structure2D_COMPOUND_CID_442270.1	442270	1	551	5	0	3	AAADceB4OAAAAAAAAAAAAAAAAAAAAaIAAAAAAAAABgAAAADQAAAAGgAAAAAADxSggAICCAAABACIAoDSCAAAAAAgAAAAAAEAAEgABBYAIQACAAAF4AAAIIGKyPCPgAAAAAAAAAAAAAAAAAAAAAAACAAAAA==	[(3aS,6S,6aS,9aS,9bR)-6-methyl-3-methylene-2,9-dioxo-3a,4,5,6,6a,7,8,9b-octahydroazuleno[4,5-b]furan-9a-yl]methyl acetate	acetic acid [(3aS,6S,6aS,9aS,9bR)-6-methyl-3-methylene-2,9-dioxo-3a,4,5,6,6a,7,8,9b-octahydroazuleno[4,5-b]furan-9a-yl]methyl ester	[(3<I>a</I><I>S</I>,6<I>S</I>,6<I>a</I><I>S</I>,9<I>a</I><I>S</I>,9<I>b</I><I>R</I>)-6-methyl-3-methylidene-2,9-dioxo-3<I>a</I>,4,5,6,6<I>a</I>,7,8,9<I>b</I>-octahydroazuleno[4,5-b]furan-9<I>a</I>-yl]methyl acetate	[(3aS,6S,6aS,9aS,9bR)-6-methyl-3-methylidene-2,9-dioxo-3a,4,5,6,6a,7,8,9b-octahydroazuleno[4,5-b]furan-9a-yl]methyl acetate	[(3aS,6S,6aS,9aS,9bR)-6-methyl-3-methylidene-2,9-bis(oxidanylidene)-3a,4,5,6,6a,7,8,9b-octahydroazuleno[4,5-b]furan-9a-yl]methyl ethanoate	acetic acid [(3aS,6S,6aS,9aS,9bR)-2,9-diketo-6-methyl-3-methylene-3a,4,5,6,6a,7,8,9b-octahydroazuleno[4,5-b]furan-9a-yl]methyl ester	InChI=1S/C17H22O5/c1-9-4-5-12-10(2)16(20)22-15(12)17(8-21-11(3)18)13(9)6-7-14(17)19/h9,12-13,15H,2,4-8H2,1,3H3/t9-,12-,13-,15+,17-/m0/s1	BDTUWJXMQGOJIJ-AUPGVYSRSA-N	1.900	306.147	C17H22O5	306.400	CC1CCC2C(C3(C1CCC3=O)COC(=O)C)OC(=O)C2=C	C[C@H]1CC[C@@H]2[C@H]([C@]3([C@H]1CCC3=O)COC(=O)C)OC(=O)C2=C		306.147	0	22	5	0	0	0	0	1	-1	1 5 255	TRUE	0	C:\Users\qiang\Documents\Schrodinger\QIKPROP_3	QIKPROP_3-out.maegz	1	69.700		10 26 5 6 16 6 7 23 5 8 24 5 9 18 6
5282976	2440	Structure2D_COMPOUND_CID_5282976.1	5282976	1	347	5	1	7	AAADceBwOAAAAAAAAAAAAAAAAAAAAYAAAAAAAAAAAAAAAAAAAAAAGgAACAAADRSggAICCAAABgCIAKjSiAAAAAAgAAAICAEAAEgAEBYAAQAAQAAE4AAIAYOKyPCOgAAAAAAAAAAAAAAAAAAAAIAADAAAAA==	methyl 4-[3-hydroxy-5-oxo-2-[(E)-3-oxoprop-1-enyl]cyclopentyl]butanoate	4-[3-hydroxy-5-oxo-2-[(E)-3-oxoprop-1-enyl]cyclopentyl]butanoic acid methyl ester	methyl 4-[3-hydroxy-5-oxo-2-[(<I>E</I>)-3-oxoprop-1-enyl]cyclopentyl]butanoate	methyl 4-[3-hydroxy-5-oxo-2-[(E)-3-oxoprop-1-enyl]cyclopentyl]butanoate	methyl 4-[3-oxidanyl-5-oxidanylidene-2-[(E)-3-oxidanylideneprop-1-enyl]cyclopentyl]butanoate	4-[3-hydroxy-5-keto-2-[(E)-3-ketoprop-1-enyl]cyclopentyl]butyric acid methyl ester	InChI=1S/C13H18O5/c1-18-13(17)6-2-4-9-10(5-3-7-14)12(16)8-11(9)15/h3,5,7,9-10,12,16H,2,4,6,8H2,1H3/b5-3+	GMLSPPGVFGIUKF-HWKANZROSA-N	-0.400	254.115	C13H18O5	254.280	COC(=O)CCCC1C(C(CC1=O)O)C=CC=O	COC(=O)CCCC1C(C(CC1=O)O)/C=C/C=O		254.115	0	18	0	3	1	0	0	1	-1	1 5 255	TRUE	0	C:\Users\qiang\Documents\Schrodinger\QIKPROP_3	QIKPROP_3-out.maegz	1	80.700		8 1 3 6 10 3 7 13 3
83856	2441	PubChem_compound_text_Lauryl hydrogen sulfate_records.32	83856	1	651	9	1	18	AAADcfB+PABAAAAAAAAAAAAAAAAAAAAAAAA8YIAAAAAAAACx9AAAHgAACAAADAzhngY+htIIFICgAzRnRDCCiCAxIiAI2CA+7JgNJuLEsZuEMCpkwBHK6Aew0PMOoAABAAAQQABAAAIAACCAAAAAAAAAAA==	1-[(3,4-dimethoxyphenyl)methyl]-6,7-dimethoxy-isoquinoline;dodecyl hydrogen sulfate	1-[(3,4-dimethoxyphenyl)methyl]-6,7-dimethoxyisoquinoline;sulfuric acid dodecyl ester	1-[(3,4-dimethoxyphenyl)methyl]-6,7-dimethoxyisoquinoline;dodecyl hydrogen sulfate	1-[(3,4-dimethoxyphenyl)methyl]-6,7-dimethoxyisoquinoline;dodecyl hydrogen sulfate	1-[(3,4-dimethoxyphenyl)methyl]-6,7-dimethoxy-isoquinoline;dodecyl hydrogen sulfate	6,7-dimethoxy-1-veratryl-isoquinoline;sulfuric acid lauryl ester	InChI=1S/C20H21NO4.C12H26O4S/c1-22-17-6-5-13(10-18(17)23-2)9-16-15-12-20(25-4)19(24-3)11-14(15)7-8-21-16;1-2-3-4-5-6-7-8-9-10-11-12-16-17(13,14)15/h5-8,10-12H,9H2,1-4H3;2-12H2,1H3,(H,13,14,15)	VXTZBUZHTLVWHW-UHFFFAOYSA-N		605.302	C32H47NO8S	605.800	CCCCCCCCCCCCOS(=O)(=O)O.COC1=C(C=C(C=C1)CC2=NC=CC3=CC(=C(C=C32)OC)OC)OC	CCCCCCCCCCCCOS(=O)(=O)O.COC1=C(C=C(C=C1)CC2=NC=CC3=CC(=C(C=C32)OC)OC)OC		605.302	0	42	0	0	0	0	0	2	1	1 5 255	FALSE	0	C:\Users\qiang\Documents\Schrodinger\QIKPROP_3	QIKPROP_3-out.maegz	32	122.000		10 24 8 10 35 8 23 24 8 23 26 8 23 28 8 26 29 8 26 31 8 27 33 8 27 34 8 28 30 8 29 32 8 30 32 8 31 35 8 33 36 8 34 37 8 36 38 8 37 38 8
3726592	2442	Structure2D_COMPOUND_CID_3726592.1	3726592	1	412	1	2	17	AAADcfB7IAAAAAAAAAAAAAAAAAAAAWAAAAAwAAAAAAAAAFgB8AAAHgAQAAAADAjBngQ+wPLJkACoAzV3VACCgCAxAiAI2aE4ZJgIIPLAkZGEIAhglgDIyAcYiMCOgAAAAAACAAAAAAAAAAQAAAAAAAAAAA==	N-[2-(1H-indol-3-yl)ethyl]hexadecanamide	N-[2-(1H-indol-3-yl)ethyl]hexadecanamide	<I>N</I>-[2-(1<I>H</I>-indol-3-yl)ethyl]hexadecanamide	N-[2-(1H-indol-3-yl)ethyl]hexadecanamide	N-[2-(1H-indol-3-yl)ethyl]hexadecanamide	N-[2-(1H-indol-3-yl)ethyl]palmitamide	InChI=1S/C26H42N2O/c1-2-3-4-5-6-7-8-9-10-11-12-13-14-19-26(29)27-21-20-23-22-28-25-18-16-15-17-24(23)25/h15-18,22,28H,2-14,19-21H2,1H3,(H,27,29)	YZWBXGMMZOEBAN-UHFFFAOYSA-N		398.330	C26H42N2O	398.600	CCCCCCCCCCCCCCCC(=O)NCCC1=CNC2=CC=CC=C21	CCCCCCCCCCCCCCCC(=O)NCCC1=CNC2=CC=CC=C21		398.330	0	29	0	0	0	0	0	1	-1	1 5 255	FALSE	0	C:\Users\qiang\Documents\Schrodinger\QIKPROP_3	QIKPROP_3-out.maegz	1	44.900	9.100	21 23 8 21 25 8 23 24 8 23 26 8 24 27 8 26 28 8 27 29 8 28 29 8 3 24 8 3 25 8
131752417	2443	Structure2D_COMPOUND_CID_131752417.1	131752417	1	287	8	6	7	AAADceByOAAAAAAAAAAAAAAAAAAAASAAAAAAAAAAAAAAAAAAAAAAHgAQCAAACBThgAYACALABgAIAACQCAAAAAAAAAAAAIEIAAATEBIAgAAHQAAHEACXAAH0cAYAAAAAAAAAAAAAAAAAAAAAAAAAAAAAAA==	4-[[(2R,3S,4S,5R)-2,3,4-trihydroxy-5-(hydroxymethyl)tetrahydrofuran-2-yl]methylamino]butanoic acid	4-[[(2R,3S,4S,5R)-2,3,4-trihydroxy-5-(hydroxymethyl)-2-oxolanyl]methylamino]butanoic acid	4-[[(2<I>R</I>,3<I>S</I>,4<I>S</I>,5<I>R</I>)-2,3,4-trihydroxy-5-(hydroxymethyl)oxolan-2-yl]methylamino]butanoic acid	4-[[(2R,3S,4S,5R)-2,3,4-trihydroxy-5-(hydroxymethyl)oxolan-2-yl]methylamino]butanoic acid	4-[[(2R,3S,4S,5R)-5-(hydroxymethyl)-2,3,4-tris(oxidanyl)oxolan-2-yl]methylamino]butanoic acid	4-[[(2R,3S,4S,5R)-2,3,4-trihydroxy-5-methylol-tetrahydrofuran-2-yl]methylamino]butyric acid	InChI=1S/C10H19NO7/c12-4-6-8(15)9(16)10(17,18-6)5-11-3-1-2-7(13)14/h6,8-9,11-12,15-17H,1-5H2,(H,13,14)/t6-,8-,9+,10-/m1/s1	HUEOABWGBTXQNF-SFKDOBOXSA-N	-4.500	265.116	C10H19NO7	265.260	C(CC(=O)O)CNCC1(C(C(C(O1)CO)O)O)O	C(CC(=O)O)CNC[C@@]1([C@H]([C@@H]([C@H](O1)CO)O)O)O	140	265.116	0	18	4	0	0	0	0	1	-1	1 5 255	TRUE	0	C:\Users\qiang\Documents\Schrodinger\QIKPROP_3	QIKPROP_3-out.maegz	1			12 14 6 9 2 6 10 3 6 11 4 5
105137	2444	Structure2D_COMPOUND_CID_105137.1	105137	1	1140	6	3	4	AAADcfB7uAAAAAAAAAAAAAAAAAAAAWLFgAA8YIEAAAAAAFjB8AAAHgAQCAAADSzBngQ+yPPJlgCoAzV3VAKCgCAxAiAI2aH4ZJkaYPrA0bWfYAhklgDcyAeYkMIOgAAAQAASAAAQAASAACQAAAAAAAAAAA==	(6aR,9R)-N-[(1S,2S,4R,7S)-2-hydroxy-7-isobutyl-4-methyl-5,8-dioxo-3-oxa-6,9-diazatricyclo[7.3.0.02,6]dodecan-4-yl]-7-methyl-6,6a,8,9-tetrahydro-4H-indolo[4,3-fg]quinoline-9-carboxamide	(6aR,9R)-N-[(1S,2S,4R,7S)-2-hydroxy-4-methyl-7-(2-methylpropyl)-5,8-dioxo-3-oxa-6,9-diazatricyclo[7.3.0.02,6]dodecan-4-yl]-7-methyl-6,6a,8,9-tetrahydro-4H-indolo[4,3-fg]quinoline-9-carboxamide	(6<I>a</I><I>R</I>,9<I>R</I>)-<I>N</I>-[(1<I>S</I>,2<I>S</I>,4<I>R</I>,7<I>S</I>)-2-hydroxy-4-methyl-7-(2-methylpropyl)-5,8-dioxo-3-oxa-6,9-diazatricyclo[7.3.0.0<SUP>2,6</SUP>]dodecan-4-yl]-7-methyl-6,6<I>a</I>,8,9-tetrahydro-4<I>H</I>-indolo[4,3-fg]quinoline-9-carboxamide	(6aR,9R)-N-[(1S,2S,4R,7S)-2-hydroxy-4-methyl-7-(2-methylpropyl)-5,8-dioxo-3-oxa-6,9-diazatricyclo[7.3.0.02,6]dodecan-4-yl]-7-methyl-6,6a,8,9-tetrahydro-4H-indolo[4,3-fg]quinoline-9-carboxamide	(6aR,9R)-7-methyl-N-[(1S,2S,4R,7S)-4-methyl-7-(2-methylpropyl)-2-oxidanyl-5,8-bis(oxidanylidene)-3-oxa-6,9-diazatricyclo[7.3.0.02,6]dodecan-4-yl]-6,6a,8,9-tetrahydro-4H-indolo[4,3-fg]quinoline-9-carboxamide	(6aR,9R)-N-[(1S,2S,4R,7S)-2-hydroxy-7-isobutyl-5,8-diketo-4-methyl-3-oxa-6,9-diazatricyclo[7.3.0.02,6]dodecan-4-yl]-7-methyl-6,6a,8,9-tetrahydro-4H-indolo[4,3-fg]quinoline-9-carboxamide	InChI=1S/C30H37N5O5/c1-16(2)11-23-27(37)34-10-6-9-24(34)30(39)35(23)28(38)29(3,40-30)32-26(36)18-12-20-19-7-5-8-21-25(19)17(14-31-21)13-22(20)33(4)15-18/h5,7-8,12,14,16,18,22-24,31,39H,6,9-11,13,15H2,1-4H3,(H,32,36)/t18-,22-,23+,24+,29-,30+/m1/s1	NESVMZOPWPCFAU-ZPRCMDFASA-N	1.800	547.279	C30H37N5O5	547.600	CC(C)CC1C(=O)N2CCCC2C3(N1C(=O)C(O3)(C)NC(=O)C4CN(C5CC6=CNC7=CC=CC(=C67)C5=C4)C)O	CC(C)C[C@H]1C(=O)N2CCC[C@H]2[C@]3(N1C(=O)[C@](O3)(C)NC(=O)[C@H]4CN([C@@H]5CC6=CNC7=CC=CC(=C67)C5=C4)C)O	118	547.279	0	40	6	0	0	0	0	1	-1	1 5 255	TRUE	0	C:\Users\qiang\Documents\Schrodinger\QIKPROP_3	QIKPROP_3-out.maegz	1			10 36 8 10 37 8 11 41 5 13 20 6 12 2 6 23 25 5 24 58 5 32 34 8 32 38 8 33 34 8 33 37 8 34 36 8 36 39 8 38 40 8 39 40 8 17 8 6
145456451	2445	Structure2D_COMPOUND_CID_145456451.1	145456451	1	518	5	4	11	AAADcfB7OAAAAAAAAAAAAAAAAAAAAAAAAAAwAAAAAAAAAAABAAAAHgAQCAAADSjBmAQyCILAAgCIAiHSGAACAAAgAAAIiIGIAIgKYDKAkTGUYAAklgCYiAeYyKCOAAAAAAAAAAAAAAAAAAAAAAAAAAAAAA==	(2S)-2-[[(2S,3S)-2-[[(2S)-2-amino-4-methyl-pentanoyl]amino]-3-methyl-pentanoyl]amino]-3-phenyl-propanoic acid	(2S)-2-[[(2S,3S)-2-[[(2S)-2-amino-4-methyl-1-oxopentyl]amino]-3-methyl-1-oxopentyl]amino]-3-phenylpropanoic acid	(2<I>S</I>)-2-[[(2<I>S</I>,3<I>S</I>)-2-[[(2<I>S</I>)-2-amino-4-methylpentanoyl]amino]-3-methylpentanoyl]amino]-3-phenylpropanoic acid	(2S)-2-[[(2S,3S)-2-[[(2S)-2-amino-4-methylpentanoyl]amino]-3-methylpentanoyl]amino]-3-phenylpropanoic acid	(2S)-2-[[(2S,3S)-2-[[(2S)-2-azanyl-4-methyl-pentanoyl]amino]-3-methyl-pentanoyl]amino]-3-phenyl-propanoic acid	(2S)-2-[[(2S,3S)-2-[[(2S)-2-amino-4-methyl-pentanoyl]amino]-3-methyl-pentanoyl]amino]-3-phenyl-propionic acid	InChI=1S/C21H33N3O4/c1-5-14(4)18(24-19(25)16(22)11-13(2)3)20(26)23-17(21(27)28)12-15-9-7-6-8-10-15/h6-10,13-14,16-18H,5,11-12,22H2,1-4H3,(H,23,26)(H,24,25)(H,27,28)/t14-,16-,17-,18-/m0/s1	QLDHBYRUNQZIJQ-DKIMLUQUSA-N		391.247	C21H33N3O4	391.500	CCC(C)C(C(=O)NC(CC1=CC=CC=C1)C(=O)O)NC(=O)C(CC(C)C)N	CC[C@H](C)[C@@H](C(=O)N[C@@H](CC1=CC=CC=C1)C(=O)O)NC(=O)[C@H](CC(C)C)N	122	391.247	0	28	4	0	0	0	0	1	-1	1 5 255	TRUE	0	C:\Users\qiang\Documents\Schrodinger\QIKPROP_3	QIKPROP_3-out.maegz	1			22 24 8 22 25 8 24 26 8 25 27 8 26 28 8 27 28 8 9 5 6 17 6 6 11 7 5 8 13 5		-1
54692954	2446	PubChem_compound_text_Lauryl hydrogen sulfate_records.24	54692954	1	1210	13	7	14	AAADcfB/PABAAAAAAAAAAAAAAAAAAAAAAAAwYIEAAAAAAACBAAAAHgAQCAAADWzhmAYyBoNAAoCIAqFSEDKCAAAgIAAIiAHOCMgJJz6KkTKEcAAn4BEJmQf+/veugAABAAAYAADAAAYAADAAAAAAAAAAAA==	(4S,4aS,5aS,6S,12aR)-4-(dimethylamino)-1,6,10,11,12a-pentahydroxy-6-methyl-3,12-dioxo-4,4a,5,5a-tetrahydrotetracene-2-carboxamide;dodecyl hydrogen sulfate	(4S,4aS,5aS,6S,12aR)-4-(dimethylamino)-1,6,10,11,12a-pentahydroxy-6-methyl-3,12-dioxo-4,4a,5,5a-tetrahydrotetracene-2-carboxamide;sulfuric acid dodecyl ester	(4<I>S</I>,4<I>a</I><I>S</I>,5<I>a</I><I>S</I>,6<I>S</I>,12<I>a</I><I>R</I>)-4-(dimethylamino)-1,6,10,11,12<I>a</I>-pentahydroxy-6-methyl-3,12-dioxo-4,4<I>a</I>,5,5<I>a</I>-tetrahydrotetracene-2-carboxamide;dodecyl hydrogen sulfate	(4S,4aS,5aS,6S,12aR)-4-(dimethylamino)-1,6,10,11,12a-pentahydroxy-6-methyl-3,12-dioxo-4,4a,5,5a-tetrahydrotetracene-2-carboxamide;dodecyl hydrogen sulfate	(4S,4aS,5aS,6S,12aR)-4-(dimethylamino)-6-methyl-1,6,10,11,12a-pentakis(oxidanyl)-3,12-bis(oxidanylidene)-4,4a,5,5a-tetrahydrotetracene-2-carboxamide;dodecyl hydrogen sulfate	(4S,4aS,5aS,6S,12aR)-4-(dimethylamino)-1,6,10,11,12a-pentahydroxy-3,12-diketo-6-methyl-4,4a,5,5a-tetrahydrotetracene-2-carboxamide;sulfuric acid lauryl ester	InChI=1S/C22H24N2O8.C12H26O4S/c1-21(31)8-5-4-6-11(25)12(8)16(26)13-9(21)7-10-15(24(2)3)17(27)14(20(23)30)19(29)22(10,32)18(13)28;1-2-3-4-5-6-7-8-9-10-11-12-16-17(13,14)15/h4-6,9-10,15,25-26,29,31-32H,7H2,1-3H3,(H2,23,30);2-12H2,1H3,(H,13,14,15)/t9-,10-,15-,21+,22-;/m0./s1	ZPNGGFGGDUNMSP-FMZCEJRJSA-N		710.308	C34H50N2O12S	710.800	CCCCCCCCCCCCOS(=O)(=O)O.CC1(C2CC3C(C(=O)C(=C(C3(C(=O)C2=C(C4=C1C=CC=C4O)O)O)O)C(=O)N)N(C)C)O	CCCCCCCCCCCCOS(=O)(=O)O.C[C@@]1([C@H]2C[C@H]3[C@@H](C(=O)C(=C([C@]3(C(=O)C2=C(C4=C1C=CC=C4O)O)O)O)C(=O)N)N(C)C)O		710.308	0	49	5	0	0	0	0	2	-1	1 5 255	TRUE	0	C:\Users\qiang\Documents\Schrodinger\QIKPROP_3	QIKPROP_3-out.maegz	24	254.000		20 14 6 16 50 6 17 51 6 19 2 6 25 29 8 25 31 8 29 34 8 21 3 5 31 36 8 34 37 8 36 37 8
8143	2447	Structure2D_COMPOUND_CID_8143.1	8143	1		1	1	6	AAADceByAAAAAAAAAAAAAAAAAAAAAAAAAAAAAAAAAAAAAAAAAAAAHAAQAAAACADBAAQCAABAAAAAAAAAAAAAAAAAAAAAAIAAAAAAAAIAgAAAAAAAEAAAAAEQgIAAAAAAAAAAAAAAAAAAAAAAAAAAAAAAAA==	octan-1-amine	1-octanamine	octan-1-amine	octan-1-amine	octan-1-amine	octylamine	InChI=1S/C8H19N/c1-2-3-4-5-6-7-8-9/h2-9H2,1H3	IOQPZZOEVPZRBK-UHFFFAOYSA-N		129.152	C8H19N	129.240	CCCCCCCCN	CCCCCCCCN	26	129.152	0	9	0	0	0	0	0	1	-1	1 5 255	FALSE	0	C:\Users\qiang\Documents\Schrodinger\QIKPROP_3	QIKPROP_3-out.maegz	1		3.100		43.800
443198	2448	Structure2D_COMPOUND_CID_443198.1	443198	1	201	7	5	5	AAADccBgOAIAAAAAAAAAAAAAAAAAAAAAAAAAAAAAAAAAAAAAAAAAGgAACCAADFSggAICAAAAAxAAQAAAAIAAAAAAAAAAAAAAAAABEAAAAAAAQAAFAAABAABAAAAIAAAAAAAAAAAAAAAAAAAAAAAAAAAAAA==	[(2R,3S)-2,3,4-trihydroxy-3-methyl-butyl] dihydrogen phosphate	[(2R,3S)-2,3,4-trihydroxy-3-methylbutyl] dihydrogen phosphate	[(2<I>R</I>,3<I>S</I>)-2,3,4-trihydroxy-3-methylbutyl] dihydrogen phosphate	[(2R,3S)-2,3,4-trihydroxy-3-methylbutyl] dihydrogen phosphate	[(2R,3S)-3-methyl-2,3,4-tris(oxidanyl)butyl] dihydrogen phosphate	[(2R,3S)-2,3,4-trihydroxy-3-methyl-butyl] dihydrogen phosphate	InChI=1S/C5H13O7P/c1-5(8,3-6)4(7)2-12-13(9,10)11/h4,6-8H,2-3H2,1H3,(H2,9,10,11)/t4-,5+/m1/s1	XMWHRVNVKDKBRG-UHNVWZDZSA-N	-3.300	216.040	C5H13O7P	216.130	CC(CO)(C(COP(=O)(O)O)O)O	C[C@](CO)([C@@H](COP(=O)(O)O)O)O	127	216.040	0	13	2	0	0	0	0	1	-1	1 5 255	TRUE	0	C:\Users\qiang\Documents\Schrodinger\QIKPROP_3	QIKPROP_3-out.maegz	1			9 2 5 10 3 6
12989303	2449	Structure2D_COMPOUND_CID_12989303.1	12989303	1	210	3	2	0	AAADccByMAAAAAAAAAAAAAAAAAAAAAAAAAA8QAAAAAAAAACxAAAAHgAACAAADCzBmAQyBoMAAgCAAiBCAACCAAAgIAAAiAAOjIgJJiKCkROEcAlkwBGJmAew0LMOoAABAAAQQABAAAIAACCAAAAAAAAAAA==	(1R)-1,2-dimethyl-3,4-dihydro-1H-isoquinoline-6,7-diol	(1R)-1,2-dimethyl-3,4-dihydro-1H-isoquinoline-6,7-diol	(1<I>R</I>)-1,2-dimethyl-3,4-dihydro-1<I>H</I>-isoquinoline-6,7-diol	(1R)-1,2-dimethyl-3,4-dihydro-1H-isoquinoline-6,7-diol	(1R)-1,2-dimethyl-3,4-dihydro-1H-isoquinoline-6,7-diol	(1R)-1,2-dimethyl-3,4-dihydro-1H-isoquinoline-6,7-diol	InChI=1S/C11H15NO2/c1-7-9-6-11(14)10(13)5-8(9)3-4-12(7)2/h5-7,13-14H,3-4H2,1-2H3/t7-/m1/s1	RKMGOUZXGHZLBJ-SSDOTTSWSA-N	1.500	193.110	C11H15NO2	193.240	CC1C2=CC(=C(C=C2CCN1C)O)O	C[C@@H]1C2=CC(=C(C=C2CCN1C)O)O		193.110	0	14	1	0	0	0	0	1	-1	1 5 255	TRUE	0	C:\Users\qiang\Documents\Schrodinger\QIKPROP_3	QIKPROP_3-out.maegz	1	43.700		10 13 8 12 14 8 13 14 8 4 9 6 5 10 8 5 8 8 8 12 8
66065	2450	Structure2D_COMPOUND_CID_66065.1	66065	1	458	9	5	2	AAADceBwPAAAAAAAAAAAAAAAAAAAAAAAAAA0SIAAAAAAAACRAAAAGgAACAAADBSgmAIyDoAABgCIAiDSCAACCAAkIAAAiAEGiMgNNzKGNBqCcSMlwBULuYfK7PzOoAABCAAYQABAAAIQADCAAAAAAAAAAA==	(2R,3S,4S,4aR,10bS)-3,4,8,10-tetrahydroxy-2-(hydroxymethyl)-9-methoxy-3,4,4a,10b-tetrahydro-2H-pyrano[3,2-c]isochromen-6-one	(2R,3S,4S,4aR,10bS)-3,4,8,10-tetrahydroxy-2-(hydroxymethyl)-9-methoxy-3,4,4a,10b-tetrahydro-2H-pyrano[3,2-c][2]benzopyran-6-one	(2<I>R</I>,3<I>S</I>,4<I>S</I>,4<I>a</I><I>R</I>,10<I>b</I><I>S</I>)-3,4,8,10-tetrahydroxy-2-(hydroxymethyl)-9-methoxy-3,4,4<I>a</I>,10<I>b</I>-tetrahydro-2<I>H</I>-pyrano[3,2-c]isochromen-6-one	(2R,3S,4S,4aR,10bS)-3,4,8,10-tetrahydroxy-2-(hydroxymethyl)-9-methoxy-3,4,4a,10b-tetrahydro-2H-pyrano[3,2-c]isochromen-6-one	(2R,3S,4S,4aR,10bS)-2-(hydroxymethyl)-9-methoxy-3,4,8,10-tetrakis(oxidanyl)-3,4,4a,10b-tetrahydro-2H-pyrano[3,2-c]isochromen-6-one	(2R,3S,4S,4aR,10bS)-3,4,8,10-tetrahydroxy-9-methoxy-2-methylol-3,4,4a,10b-tetrahydro-2H-pyran[3,2-c]isochromen-6-one	InChI=1S/C14H16O9/c1-21-11-5(16)2-4-7(9(11)18)12-13(23-14(4)20)10(19)8(17)6(3-15)22-12/h2,6,8,10,12-13,15-19H,3H2,1H3/t6-,8-,10+,12+,13-/m1/s1	YWJXCIXBAKGUKZ-HJJNZUOJSA-N		328.079	C14H16O9	328.270	COC1=C(C=C2C(=C1O)C3C(C(C(C(O3)CO)O)O)OC2=O)O	COC1=C(C=C2C(=C1O)[C@H]3[C@@H]([C@H]([C@@H]([C@H](O3)CO)O)O)OC2=O)O	146	328.079	0	23	5	0	0	0	0	1	-1	1 5 255	TRUE	0	C:\Users\qiang\Documents\Schrodinger\QIKPROP_3	QIKPROP_3-out.maegz	1			10 24 6 11 25 5 14 16 6 15 17 8 15 19 8 17 20 8 19 21 8 20 22 8 21 22 8 12 3 6 13 4 5			-1
66065	2451	Structure2D_COMPOUND_CID_66065 (1).1	66065	1	458	9	5	2	AAADceBwPAAAAAAAAAAAAAAAAAAAAAAAAAA0SIAAAAAAAACRAAAAGgAACAAADBSgmAIyDoAABgCIAiDSCAACCAAkIAAAiAEGiMgNNzKGNBqCcSMlwBULuYfK7PzOoAABCAAYQABAAAIQADCAAAAAAAAAAA==	(2R,3S,4S,4aR,10bS)-3,4,8,10-tetrahydroxy-2-(hydroxymethyl)-9-methoxy-3,4,4a,10b-tetrahydro-2H-pyrano[3,2-c]isochromen-6-one	(2R,3S,4S,4aR,10bS)-3,4,8,10-tetrahydroxy-2-(hydroxymethyl)-9-methoxy-3,4,4a,10b-tetrahydro-2H-pyrano[3,2-c][2]benzopyran-6-one	(2<I>R</I>,3<I>S</I>,4<I>S</I>,4<I>a</I><I>R</I>,10<I>b</I><I>S</I>)-3,4,8,10-tetrahydroxy-2-(hydroxymethyl)-9-methoxy-3,4,4<I>a</I>,10<I>b</I>-tetrahydro-2<I>H</I>-pyrano[3,2-c]isochromen-6-one	(2R,3S,4S,4aR,10bS)-3,4,8,10-tetrahydroxy-2-(hydroxymethyl)-9-methoxy-3,4,4a,10b-tetrahydro-2H-pyrano[3,2-c]isochromen-6-one	(2R,3S,4S,4aR,10bS)-2-(hydroxymethyl)-9-methoxy-3,4,8,10-tetrakis(oxidanyl)-3,4,4a,10b-tetrahydro-2H-pyrano[3,2-c]isochromen-6-one	(2R,3S,4S,4aR,10bS)-3,4,8,10-tetrahydroxy-9-methoxy-2-methylol-3,4,4a,10b-tetrahydro-2H-pyran[3,2-c]isochromen-6-one	InChI=1S/C14H16O9/c1-21-11-5(16)2-4-7(9(11)18)12-13(23-14(4)20)10(19)8(17)6(3-15)22-12/h2,6,8,10,12-13,15-19H,3H2,1H3/t6-,8-,10+,12+,13-/m1/s1	YWJXCIXBAKGUKZ-HJJNZUOJSA-N		328.079	C14H16O9	328.270	COC1=C(C=C2C(=C1O)C3C(C(C(C(O3)CO)O)O)OC2=O)O	COC1=C(C=C2C(=C1O)[C@H]3[C@@H]([C@H]([C@@H]([C@H](O3)CO)O)O)OC2=O)O	146	328.079	0	23	5	0	0	0	0	1	-1	1 5 255	TRUE	0	C:\Users\qiang\Documents\Schrodinger\QIKPROP_3	QIKPROP_3-out.maegz	1			10 24 6 11 25 5 14 16 6 15 17 8 15 19 8 17 20 8 19 21 8 20 22 8 21 22 8 12 3 6 13 4 5			-1
441970	2452	Structure2D_COMPOUND_CID_441970.1	441970	1	469	5	1	2	AAADceB4OAAAAAAAAAAAAAAAAAAAASAAAAAwQAAAAAAAAEiBAAAAGgAACAAADFSgmAIyBoAABgCIAqBSAAACCAAkIAAAiAEGCMgNJzaENRqCeWCl4BULqQfI7PzOIAACCAAIAABAAAQQABAAAAAAAAAAAA==	(2S)-2-(1-hydroxy-1-methyl-ethyl)-4-methoxy-7-methyl-2,3-dihydrofuro[3,2-g]chromen-5-one	(2S)-2-(2-hydroxypropan-2-yl)-4-methoxy-7-methyl-2,3-dihydrofuro[3,2-g][1]benzopyran-5-one	(2<I>S</I>)-2-(2-hydroxypropan-2-yl)-4-methoxy-7-methyl-2,3-dihydrofuro[3,2-g]chromen-5-one	(2S)-2-(2-hydroxypropan-2-yl)-4-methoxy-7-methyl-2,3-dihydrofuro[3,2-g]chromen-5-one	(2S)-4-methoxy-7-methyl-2-(2-oxidanylpropan-2-yl)-2,3-dihydrofuro[3,2-g]chromen-5-one	(2S)-2-(1-hydroxy-1-methyl-ethyl)-4-methoxy-7-methyl-2,3-dihydrofuro[3,2-g]chromen-5-one	InChI=1S/C16H18O5/c1-8-5-10(17)14-12(20-8)7-11-9(15(14)19-4)6-13(21-11)16(2,3)18/h5,7,13,18H,6H2,1-4H3/t13-/m0/s1	DGFLRNOCLJGHLY-ZDUSSCGKSA-N	1.900	290.115	C16H18O5	290.310	CC1=CC(=O)C2=C(C3=C(C=C2O1)OC(C3)C(C)(C)O)OC	CC1=CC(=O)C2=C(C3=C(C=C2O1)O[C@@H](C3)C(C)(C)O)OC	65	290.115	0	21	1	0	0	0	0	1	-1	1 5 255	TRUE	0	C:\Users\qiang\Documents\Schrodinger\QIKPROP_3	QIKPROP_3-out.maegz	1			10 14 8 13 15 8 14 16 8 15 16 8 15 17 8 17 19 8 18 19 8 4 16 8 4 18 8 6 22 6 9 10 8 9 13 8
3000518	2453	Structure2D_COMPOUND_CID_3000518.1	3000518	1	415	5	1	0	AAADceBwOAAAAAAAAAAAAAAAAAAAAAAAAAA0SIAABIkAAACQAAAAGgAADAAADUSwgAMCCAAABgAAAAAAAAAAAAAAAAAAAAAAAAAREAIAAAAiQAAEAAAGAAHA4PwOgAAAAAAAAACAAAYAADAAAAAAAAAAAA==	(1R,4S,5R,8S,9R,10S,12R,13R)-1,5,9-trimethyl-11,14,15,16-tetraoxatetracyclo[10.3.1.04,13.08,13]hexadecan-10-ol	(1R,4S,5R,8S,9R,10S,12R,13R)-1,5,9-trimethyl-11,14,15,16-tetraoxatetracyclo[10.3.1.04,13.08,13]hexadecan-10-ol	(1<I>R</I>,4<I>S</I>,5<I>R</I>,8<I>S</I>,9<I>R</I>,10<I>S</I>,12<I>R</I>,13<I>R</I>)-1,5,9-trimethyl-11,14,15,16-tetraoxatetracyclo[10.3.1.0<SUP>4,13</SUP>.0<SUP>8,13</SUP>]hexadecan-10-ol	(1R,4S,5R,8S,9R,10S,12R,13R)-1,5,9-trimethyl-11,14,15,16-tetraoxatetracyclo[10.3.1.04,13.08,13]hexadecan-10-ol	(1R,4S,5R,8S,9R,10S,12R,13R)-1,5,9-trimethyl-11,14,15,16-tetraoxatetracyclo[10.3.1.04,13.08,13]hexadecan-10-ol	(1R,4S,5R,8S,9R,10S,12R,13R)-1,5,9-trimethyl-11,14,15,16-tetraoxatetracyclo[10.3.1.04,13.08,13]hexadecan-10-ol	InChI=1S/C15H24O5/c1-8-4-5-11-9(2)12(16)17-13-15(11)10(8)6-7-14(3,18-13)19-20-15/h8-13,16H,4-7H2,1-3H3/t8-,9-,10+,11+,12+,13-,14-,15-/m1/s1	BJDCWCLMFKKGEE-ISOSDAIHSA-N	2.500	284.162	C15H24O5	284.350	CC1CCC2C(C(OC3C24C1CCC(O3)(OO4)C)O)C	C[C@@H]1CC[C@H]2[C@H]([C@H](O[C@H]3[C@@]24[C@H]1CC[C@](O3)(OO4)C)O)C		284.162	0	20	8	0	0	0	0	1	-1	1 5 255	TRUE	0	C:\Users\qiang\Documents\Schrodinger\QIKPROP_3	QIKPROP_3-out.maegz	1	57.200		6 1 5 10 24 6 12 19 6 15 20 5 17 5 6 7 21 5 8 22 5 9 18 5
85220065	2454	Structure2D_COMPOUND_CID_85220065.1	85220065	1	1060	8	3	5	AAADcfB7vAAAAAAAAAAAAAAAAAAAAWAAAAAAAAAAAAAAAAAAAAAAHgAQCAAADXzhgAYCCAPABgAIAAGQGAIAAAAAAAAAAIHIAAACQBoAgCQXQAAHFgCQAAA6AQAOAAAAAAAAAAAAAAAAAAAAAAAAAAAAAA==	3-(2-hydroxy-2-methyl-propyl)-13-isopropyl-10,11,14-trimethyl-16-sec-butyl-4-oxa-1,8,11,14,17-pentazabicyclo[17.3.0]docosane-2,5,9,12,15,18-hexone	16-butan-2-yl-3-(2-hydroxy-2-methylpropyl)-10,11,14-trimethyl-13-propan-2-yl-4-oxa-1,8,11,14,17-pentazabicyclo[17.3.0]docosane-2,5,9,12,15,18-hexone	16-butan-2-yl-3-(2-hydroxy-2-methylpropyl)-10,11,14-trimethyl-13-propan-2-yl-4-oxa-1,8,11,14,17-pentazabicyclo[17.3.0]docosane-2,5,9,12,15,18-hexone	16-butan-2-yl-3-(2-hydroxy-2-methylpropyl)-10,11,14-trimethyl-13-propan-2-yl-4-oxa-1,8,11,14,17-pentazabicyclo[17.3.0]docosane-2,5,9,12,15,18-hexone	16-butan-2-yl-10,11,14-trimethyl-3-(2-methyl-2-oxidanyl-propyl)-13-propan-2-yl-4-oxa-1,8,11,14,17-pentazabicyclo[17.3.0]docosane-2,5,9,12,15,18-hexone	3-(2-hydroxy-2-methyl-propyl)-13-isopropyl-10,11,14-trimethyl-16-sec-butyl-4-oxa-1,8,11,14,17-pentazabicyclo[17.3.0]docosane-2,5,9,12,15,18-triquinone	InChI=1S/C30H51N5O8/c1-10-18(4)23-28(40)34(9)24(17(2)3)29(41)33(8)19(5)25(37)31-14-13-22(36)43-21(16-30(6,7)42)27(39)35-15-11-12-20(35)26(38)32-23/h17-21,23-24,42H,10-16H2,1-9H3,(H,31,37)(H,32,38)	COCZASXGUADHMT-UHFFFAOYSA-N	1.400	609.374	C30H51N5O8	609.800	CCC(C)C1C(=O)N(C(C(=O)N(C(C(=O)NCCC(=O)OC(C(=O)N2CCCC2C(=O)N1)CC(C)(C)O)C)C)C(C)C)C	CCC(C)C1C(=O)N(C(C(=O)N(C(C(=O)NCCC(=O)OC(C(=O)N2CCCC2C(=O)N1)CC(C)(C)O)C)C)C(C)C)C	166	609.374	0	43	0	6	0	0	0	1	-1	1 5 255	TRUE	0	C:\Users\qiang\Documents\Schrodinger\QIKPROP_3	QIKPROP_3-out.maegz	1			14 15 3 18 25 3 21 29 3 22 23 3 24 28 3 37 42 3
131751275	2455	Structure2D_COMPOUND_CID_131751275.1	131751275	1	860	4	1	4	AAADcfB4OAAAAAAAAAAAAAAAAAAAAaIAAAAwYIAABAAAAGiAAAAAGgAADAAAD1SggAICAAAAAgCIAqBSAAIAAAAgAAAICAFAAEgAFBIAAQAAUAAFwAAIAQOK6PSPgAAAAAAAAADAAAYQADAAAQAACAAAAA==	16-hydroxy-9,13-dimethyl-8-[(E)-1,4,5-trimethylhex-2-enyl]-18,19-dioxapentacyclo[10.5.2.01,13.04,12.05,9]nonadec-3-en-2-one	8-[(E)-5,6-dimethylhept-3-en-2-yl]-16-hydroxy-9,13-dimethyl-18,19-dioxapentacyclo[10.5.2.01,13.04,12.05,9]nonadec-3-en-2-one	8-[(<I>E</I>)-5,6-dimethylhept-3-en-2-yl]-16-hydroxy-9,13-dimethyl-18,19-dioxapentacyclo[10.5.2.0<SUP>1,13</SUP>.0<SUP>4,12</SUP>.0<SUP>5,9</SUP>]nonadec-3-en-2-one	8-[(E)-5,6-dimethylhept-3-en-2-yl]-16-hydroxy-9,13-dimethyl-18,19-dioxapentacyclo[10.5.2.01,13.04,12.05,9]nonadec-3-en-2-one	8-[(E)-5,6-dimethylhept-3-en-2-yl]-9,13-dimethyl-16-oxidanyl-18,19-dioxapentacyclo[10.5.2.01,13.04,12.05,9]nonadec-3-en-2-one	16-hydroxy-9,13-dimethyl-8-[(E)-1,4,5-trimethylhex-2-enyl]-18,19-dioxapentacyclo[10.5.2.01,13.04,12.05,9]nonadec-3-en-2-one	InChI=1S/C28H42O4/c1-17(2)18(3)7-8-19(4)21-9-10-22-23-15-24(30)28-16-20(29)11-12-26(28,6)27(23,31-32-28)14-13-25(21,22)5/h7-8,15,17-22,29H,9-14,16H2,1-6H3/b8-7+	VXKGRYVCJKAYFC-BQYQJAHWSA-N	5.500	442.308	C28H42O4	442.600	CC(C)C(C)C=CC(C)C1CCC2C1(CCC34C2=CC(=O)C5(C3(CCC(C5)O)C)OO4)C	CC(C)C(C)/C=C/C(C)C1CCC2C1(CCC34C2=CC(=O)C5(C3(CCC(C5)O)C)OO4)C		442.308	0	32	0	9	1	0	0	1	-1	1 5 255	TRUE	0	C:\Users\qiang\Documents\Schrodinger\QIKPROP_3	QIKPROP_3-out.maegz	1	55.800		11 16 3 22 25 3 28 30 3 24 4 3 5 12 3 6 18 3 7 19 3 8 14 3 9 17 3
83856	2456	PubChem_compound_text_Lauryl hydrogen sulfate_records.32	83856	1	651	9	1	18	AAADcfB+PABAAAAAAAAAAAAAAAAAAAAAAAA8YIAAAAAAAACx9AAAHgAACAAADAzhngY+htIIFICgAzRnRDCCiCAxIiAI2CA+7JgNJuLEsZuEMCpkwBHK6Aew0PMOoAABAAAQQABAAAIAACCAAAAAAAAAAA==	1-[(3,4-dimethoxyphenyl)methyl]-6,7-dimethoxy-isoquinoline;dodecyl hydrogen sulfate	1-[(3,4-dimethoxyphenyl)methyl]-6,7-dimethoxyisoquinoline;sulfuric acid dodecyl ester	1-[(3,4-dimethoxyphenyl)methyl]-6,7-dimethoxyisoquinoline;dodecyl hydrogen sulfate	1-[(3,4-dimethoxyphenyl)methyl]-6,7-dimethoxyisoquinoline;dodecyl hydrogen sulfate	1-[(3,4-dimethoxyphenyl)methyl]-6,7-dimethoxy-isoquinoline;dodecyl hydrogen sulfate	6,7-dimethoxy-1-veratryl-isoquinoline;sulfuric acid lauryl ester	InChI=1S/C20H21NO4.C12H26O4S/c1-22-17-6-5-13(10-18(17)23-2)9-16-15-12-20(25-4)19(24-3)11-14(15)7-8-21-16;1-2-3-4-5-6-7-8-9-10-11-12-16-17(13,14)15/h5-8,10-12H,9H2,1-4H3;2-12H2,1H3,(H,13,14,15)	VXTZBUZHTLVWHW-UHFFFAOYSA-N		605.302	C32H47NO8S	605.800	CCCCCCCCCCCCOS(=O)(=O)O.COC1=C(C=C(C=C1)CC2=NC=CC3=CC(=C(C=C32)OC)OC)OC	CCCCCCCCCCCCOS(=O)(=O)O.COC1=C(C=C(C=C1)CC2=NC=CC3=CC(=C(C=C32)OC)OC)OC		605.302	0	42	0	0	0	0	0	2	1	1 5 255	FALSE	0	C:\Users\qiang\Documents\Schrodinger\QIKPROP_3	QIKPROP_3-out.maegz	32	122.000		10 24 8 10 35 8 23 24 8 23 26 8 23 28 8 26 29 8 26 31 8 27 33 8 27 34 8 28 30 8 29 32 8 30 32 8 31 35 8 33 36 8 34 37 8 36 38 8 37 38 8
311	2457	Structure2D_COMPOUND_CID_311.1	311	1	227	7	4	5	AAADccBgOAAAAAAAAAAAAAAAAAAAAAAAAAAAAAAAAAAAAAAAAAAAGgAACAAADESAgAAACAAAAgAIAACQCAIAAAAAAAAAAAFAAAABABYAAAAAQAAFIAABAADLJgAKAAAAAAAAAAAAAAAAAAAAAAAAAAAAAA==	citric acid	2-hydroxypropane-1,2,3-tricarboxylic acid	2-hydroxypropane-1,2,3-tricarboxylic acid	2-hydroxypropane-1,2,3-tricarboxylic acid	2-oxidanylpropane-1,2,3-tricarboxylic acid	citric acid	InChI=1S/C6H8O7/c7-3(8)1-6(13,5(11)12)2-4(9)10/h13H,1-2H2,(H,7,8)(H,9,10)(H,11,12)	KRKNYBCHXYNGOX-UHFFFAOYSA-N		192.027	C6H8O7	192.120	C(C(=O)O)C(CC(=O)O)(C(=O)O)O	C(C(=O)O)C(CC(=O)O)(C(=O)O)O	132	192.027	0	13	0	0	0	0	0	1	-1	1 5 255	FALSE	0	C:\Users\qiang\Documents\Schrodinger\QIKPROP_3	QIKPROP_3-out.maegz	1		-1.700
3554670	2458	Structure2D_COMPOUND_CID_3554670.1	3554670	1	545	4	0	1	AAADceB4OAAAAAAAAAAAAAAAAABgASAAAAAAAAAAAAAAAGAAAAAAGgAAAAAADwSAgAACCAAABACIAoDSCAAAAAAgAAAAAAEAAAgAABIAAQACAAAEgAAAAAGLzuCvgAAAAAAAAAAAAAAAAAAAAAAAAAAAAA==	3-(10,10-dimethyl-2-methylene-6-oxo-5-bicyclo[7.2.0]undecanyl)tetrahydrofuran-2,5-dione	3-(10,10-dimethyl-2-methylene-6-oxo-5-bicyclo[7.2.0]undecanyl)oxolane-2,5-dione	3-(10,10-dimethyl-2-methylidene-6-oxo-5-bicyclo[7.2.0]undecanyl)oxolane-2,5-dione	3-(10,10-dimethyl-2-methylidene-6-oxo-5-bicyclo[7.2.0]undecanyl)oxolane-2,5-dione	3-(10,10-dimethyl-2-methylidene-6-oxidanylidene-5-bicyclo[7.2.0]undecanyl)oxolane-2,5-dione	3-(6-keto-10,10-dimethyl-2-methylene-5-bicyclo[7.2.0]undecanyl)tetrahydrofuran-2,5-quinone	InChI=1S/C18H24O4/c1-10-4-5-11(12-8-16(20)22-17(12)21)15(19)7-6-14-13(10)9-18(14,2)3/h11-14H,1,4-9H2,2-3H3	HIFLEGNWVFLGLY-UHFFFAOYSA-N	2.300	304.167	C18H24O4	304.400	CC1(CC2C1CCC(=O)C(CCC2=C)C3CC(=O)OC3=O)C	CC1(CC2C1CCC(=O)C(CCC2=C)C3CC(=O)OC3=O)C		304.167	0	22	0	4	0	0	0	1	-1	1 5 255	TRUE	0	C:\Users\qiang\Documents\Schrodinger\QIKPROP_3	QIKPROP_3-out.maegz	1	60.400		15 16 3 18 20 3 6 9 3 7 8 3
441300	2459	Structure2D_COMPOUND_CID_441300.1	441300	1	414	6	3	4	AAADceBzoAAAAAAAAAAAAAAAGAAAAWIAAAAsAAAAAAAAAFgB+AAAHgAQCAAADSjhlwYF8L/MEgCgASZjZACAgC0xEKAJWKAoVBiAWAJAyUAURAgM0ALIACKgAAAMAAAAAAAAAAAAAAAAAAAAAAAAAAAAAA==	[(1S,4R)-4-[2-amino-6-(cyclopropylamino)purin-9-yl]cyclopent-2-en-1-yl]methanol	[(1S,4R)-4-[2-amino-6-(cyclopropylamino)-9-purinyl]-1-cyclopent-2-enyl]methanol	[(1<I>S</I>,4<I>R</I>)-4-[2-amino-6-(cyclopropylamino)purin-9-yl]cyclopent-2-en-1-yl]methanol	[(1S,4R)-4-[2-amino-6-(cyclopropylamino)purin-9-yl]cyclopent-2-en-1-yl]methanol	[(1S,4R)-4-[2-azanyl-6-(cyclopropylamino)purin-9-yl]cyclopent-2-en-1-yl]methanol	[(1S,4R)-4-[2-amino-6-(cyclopropylamino)purin-9-yl]cyclopent-2-en-1-yl]methanol	InChI=1S/C14H18N6O/c15-14-18-12(17-9-2-3-9)11-13(19-14)20(7-16-11)10-4-1-8(5-10)6-21/h1,4,7-10,21H,2-3,5-6H2,(H3,15,17,18,19)/t8-,10+/m1/s1	MCGSCOLBFJQGHM-SCZZXKLOSA-N	0.900	286.154	C14H18N6O	286.330	C1CC1NC2=C3C(=NC(=N2)N)N(C=N3)C4CC(C=C4)CO	C1CC1NC2=C3C(=NC(=N2)N)N(C=N3)[C@@H]4C[C@@H](C=C4)CO	102	286.154	0	21	2	0	0	0	0	1	-1	1 5 255	TRUE	0	C:\Users\qiang\Documents\Schrodinger\QIKPROP_3	QIKPROP_3-out.maegz	1			13 19 5 16 18 8 17 18 8 11 3 5 3 17 8 3 20 8 4 18 8 4 20 8 5 16 8 5 21 8 6 17 8 6 21 8
160355	2460	Structure2D_COMPOUND_CID_160355.1	160355	1	417	6	3	8	AAADceB7oAAAAAAAAAAAAAAAAAAAAWAAAAA8QAAAAAAAAFgB/AAAHgAQCAAADCjhnwY38L/MEgCgAyZjZACCgC0xEKAJ2KAoVJiKeCLA2VGUZAhskALYiCcQgAAOAAAAAAAAAAAAAAAAAAAAAAAAAAAAAA==	(2R)-2-[[6-(benzylamino)-9-isopropyl-purin-2-yl]amino]butan-1-ol	(2R)-2-[[6-[(phenylmethyl)amino]-9-propan-2-yl-2-purinyl]amino]-1-butanol	(2<I>R</I>)-2-[[6-(benzylamino)-9-propan-2-ylpurin-2-yl]amino]butan-1-ol	(2R)-2-[[6-(benzylamino)-9-propan-2-ylpurin-2-yl]amino]butan-1-ol	(2R)-2-[[6-[(phenylmethyl)amino]-9-propan-2-yl-purin-2-yl]amino]butan-1-ol	(2R)-2-[[6-(benzylamino)-9-isopropyl-purin-2-yl]amino]butan-1-ol	InChI=1S/C19H26N6O/c1-4-15(11-26)22-19-23-17(20-10-14-8-6-5-7-9-14)16-18(24-19)25(12-21-16)13(2)3/h5-9,12-13,15,26H,4,10-11H2,1-3H3,(H2,20,22,23,24)/t15-/m1/s1	BTIHMVBBUGXLCJ-OAHLLOKOSA-N	3.200	354.217	C19H26N6O	354.400	CCC(CO)NC1=NC(=C2C(=N1)N(C=N2)C(C)C)NCC3=CC=CC=C3	CC[C@H](CO)NC1=NC(=C2C(=N1)N(C=N2)C(C)C)NCC3=CC=CC=C3		354.217	0	26	1	0	0	0	0	1	-1	1 5 255	TRUE	0	C:\Users\qiang\Documents\Schrodinger\QIKPROP_3	QIKPROP_3-out.maegz	1	87.900		10 11 8 11 13 8 2 10 8 2 15 8 21 22 8 21 23 8 22 24 8 23 25 8 24 26 8 25 26 8 9 3 6 4 10 8 4 14 8 5 11 8 5 15 8 6 13 8 6 14 8
21145051	2461	Structure2D_COMPOUND_CID_21145051.1	21145051	1	176	5	1	1	AAADccBgOAAAAAAAAAAAAAAAAAAAAAAAAAAAAAAAAAAAAAAAAAAAGgAACAAADUSAgAACCAAAAgAIAACQCAIAAAAAAAAAAAFAAAABABQAAAAAQAAFIAABAABDAAAIgAAAAAAAAAAAAAAAAAAAAAAAAAAAAA==	(2R,3S)-2-hydroxy-2,3-dimethyl-butanedioate	(2R,3S)-2-hydroxy-2,3-dimethylbutanedioate	(2<I>R</I>,3<I>S</I>)-2-hydroxy-2,3-dimethylbutanedioate	(2R,3S)-2-hydroxy-2,3-dimethylbutanedioate	(2R,3S)-2,3-dimethyl-2-oxidanyl-butanedioate	(2R,3S)-2-hydroxy-2,3-dimethyl-succinate	InChI=1S/C6H10O5/c1-3(4(7)8)6(2,11)5(9)10/h3,11H,1-2H3,(H,7,8)(H,9,10)/p-2/t3-,6-/m1/s1	WTIIULQJLZEHGZ-AWFVSMACSA-L	0.700	160.037	C6H8O5-2	160.120	CC(C(=O)[O-])C(C)(C(=O)[O-])O	C[C@H](C(=O)[O-])[C@](C)(C(=O)[O-])O	101	160.037	-2	11	2	0	0	0	0	1	-1	1 5 255	TRUE	0	C:\Users\qiang\Documents\Schrodinger\QIKPROP_3	QIKPROP_3-out.maegz	1			6 1 5 7 9 6
16	2462	Structure2D_COMPOUND_CID_16.1	16	1	205	2	2	0	AAADceBzMAAAAAAAAAAAAAAAAAAAAAAAAAAAAAAAAAAAAAAAAAAAHgAQAAAACADBgAQAAALAAAAIAAEQEAAAAAAAAAAAAIEIAAAAABIAgAAEAAAAFgCAAAEYCAAAAAAAAAAAAAAAAAAAAAAAAAAAAAAAAA==	1,8-diazacyclotetradecane-2,9-dione	1,8-diazacyclotetradecane-2,9-dione	1,8-diazacyclotetradecane-2,9-dione	1,8-diazacyclotetradecane-2,9-dione	1,8-diazacyclotetradecane-2,9-dione	1,8-diazacyclotetradecane-2,9-quinone	InChI=1S/C12H22N2O2/c15-11-7-3-1-5-9-13-12(16)8-4-2-6-10-14-11/h1-10H2,(H,13,16)(H,14,15)	HERSSAVMHCMYSQ-UHFFFAOYSA-N	0.600	226.168	C12H22N2O2	226.320	C1CCC(=O)NCCCCCC(=O)NCC1	C1CCC(=O)NCCCCCC(=O)NCC1		226.168	0	16	0	0	0	0	0	1	6	1 5 255	FALSE	0	C:\Users\qiang\Documents\Schrodinger\QIKPROP_3	QIKPROP_3-out.maegz	1	58.200
443198	2463	Structure2D_COMPOUND_CID_443198.1	443198	1	201	7	5	5	AAADccBgOAIAAAAAAAAAAAAAAAAAAAAAAAAAAAAAAAAAAAAAAAAAGgAACCAADFSggAICAAAAAxAAQAAAAIAAAAAAAAAAAAAAAAABEAAAAAAAQAAFAAABAABAAAAIAAAAAAAAAAAAAAAAAAAAAAAAAAAAAA==	[(2R,3S)-2,3,4-trihydroxy-3-methyl-butyl] dihydrogen phosphate	[(2R,3S)-2,3,4-trihydroxy-3-methylbutyl] dihydrogen phosphate	[(2<I>R</I>,3<I>S</I>)-2,3,4-trihydroxy-3-methylbutyl] dihydrogen phosphate	[(2R,3S)-2,3,4-trihydroxy-3-methylbutyl] dihydrogen phosphate	[(2R,3S)-3-methyl-2,3,4-tris(oxidanyl)butyl] dihydrogen phosphate	[(2R,3S)-2,3,4-trihydroxy-3-methyl-butyl] dihydrogen phosphate	InChI=1S/C5H13O7P/c1-5(8,3-6)4(7)2-12-13(9,10)11/h4,6-8H,2-3H2,1H3,(H2,9,10,11)/t4-,5+/m1/s1	XMWHRVNVKDKBRG-UHNVWZDZSA-N	-3.300	216.040	C5H13O7P	216.130	CC(CO)(C(COP(=O)(O)O)O)O	C[C@](CO)([C@@H](COP(=O)(O)O)O)O	127	216.040	0	13	2	0	0	0	0	1	-1	1 5 255	TRUE	0	C:\Users\qiang\Documents\Schrodinger\QIKPROP_3	QIKPROP_3-out.maegz	1			9 2 5 10 3 6
61913	2464	PubChem_compound_text_Lauryl hydrogen sulfate_records.6	61913	1	284	6	2	15	AAADcfByOABAAAAAAAAAAAAAAAAAAAAAAAAAAAAAAAAAAAAAAAAAGgAQCAAACACggAICAAAABIAAAAAAADAAAAAAAAAAAAAAAAABAAIAAAACAAAEAAACAAGAwKAAAAAAAAAAAAAAAAAAAAAAAAAAAAAAAA==	ammonia;2-dodecoxyethyl hydrogen sulfate	ammonia;sulfuric acid 2-dodecoxyethyl ester	azane;2-dodecoxyethyl hydrogen sulfate	azane;2-dodecoxyethyl hydrogen sulfate	azane;2-dodecoxyethyl hydrogen sulfate	ammonia;sulfuric acid 2-lauryloxyethyl ester	InChI=1S/C14H30O5S.H3N/c1-2-3-4-5-6-7-8-9-10-11-12-18-13-14-19-20(15,16)17;/h2-14H2,1H3,(H,15,16,17);1H3	OPVLOHUACNWTQT-UHFFFAOYSA-N		327.208	C14H33NO5S	327.480	CCCCCCCCCCCCOCCOS(=O)(=O)O.N	CCCCCCCCCCCCOCCOS(=O)(=O)O.N		327.208	0	21	0	0	0	0	0	2	-1	1 5 255	FALSE	0	C:\Users\qiang\Documents\Schrodinger\QIKPROP_3	QIKPROP_3-out.maegz	6	82.200
24761	2465	PubChem_compound_text_Lauryl hydrogen sulfate_records.10	24761	1	284	5	1	15	AAADceBwOABAAAAAAAAAAAAAAAAAAAAAAAAAAAAAAAAAAAAAAAAAGgAACAAACACggAICAAAABIAAAAAAADAAAAAAAAAAAAAAAAABAAIAAAACAAAEAAACAAGAwKAAAAAAAAAAAAAAAAAAAAAAAAAAAAAAAA==	2-dodecoxyethyl hydrogen sulfate	sulfuric acid 2-dodecoxyethyl ester	2-dodecoxyethyl hydrogen sulfate	2-dodecoxyethyl hydrogen sulfate	2-dodecoxyethyl hydrogen sulfate	sulfuric acid 2-lauryloxyethyl ester	InChI=1S/C14H30O5S/c1-2-3-4-5-6-7-8-9-10-11-12-18-13-14-19-20(15,16)17/h2-14H2,1H3,(H,15,16,17)	QTDIEDOANJISNP-UHFFFAOYSA-N	4.600	310.181	C14H30O5S	310.450	CCCCCCCCCCCCOCCOS(=O)(=O)O	CCCCCCCCCCCCOCCOS(=O)(=O)O		310.181	0	20	0	0	0	0	0	1	-1	1 5 255	FALSE	0	C:\Users\qiang\Documents\Schrodinger\QIKPROP_3	QIKPROP_3-out.maegz	10	81.200
9885776	2466	PubChem_compound_text_Lauryl hydrogen sulfate_records.34	9885776	1	313	6	1	17	AAADcfB6OABAAAAAAAAAAAAAAAAAAAAAAAAAAAAAAAAAAAAAAAAAGgAQAAAACACggAICAAAABAAAAAAAADAAAAAAAAAAAAAAAAABAAIAAAACAAAEAAACAAGAwKAAAAAAAAAAAAAAAAAAAAAAAAAAAAAAAA==	ammonium;2-(2-dodecoxyethoxy)ethyl sulfate	ammonium;2-(2-dodecoxyethoxy)ethyl sulfate	azanium;2-(2-dodecoxyethoxy)ethyl sulfate	azanium;2-(2-dodecoxyethoxy)ethyl sulfate	azanium;2-(2-dodecoxyethoxy)ethyl sulfate	ammonium;2-(2-lauryloxyethoxy)ethyl sulfate	InChI=1S/C16H34O6S.H3N/c1-2-3-4-5-6-7-8-9-10-11-12-20-13-14-21-15-16-22-23(17,18)19;/h2-16H2,1H3,(H,17,18,19);1H3	NVHUKQAYUNIVGQ-UHFFFAOYSA-N		371.234	C16H37NO6S	371.500	CCCCCCCCCCCCOCCOCCOS(=O)(=O)[O-].[NH4+]	CCCCCCCCCCCCOCCOCCOS(=O)(=O)[O-].[NH4+]		371.234	0	24	0	0	0	0	0	2	-1	1 5 255	FALSE	0	C:\Users\qiang\Documents\Schrodinger\QIKPROP_3	QIKPROP_3-out.maegz	34	94.300
90363	2467	Structure2D_COMPOUND_CID_90363.1	90363	1	269	2	0	1	AAADcYByMAAGAAAAAAAAAAAAAAAAAWAAAAAwAAAAAAAAAAABAAAAHgIAAAAACAqBkCAwwIMAAACIACVSUACCAAAhBwAAiAEAZogIIDLBk5GEIAhghCDIyAcVAAAAAAAAAAKAAAAAAAAABQAAAAAAAAAAAA==	1-(3,5-dichlorophenyl)pyrrolidine-2,5-dione	1-(3,5-dichlorophenyl)pyrrolidine-2,5-dione	1-(3,5-dichlorophenyl)pyrrolidine-2,5-dione	1-(3,5-dichlorophenyl)pyrrolidine-2,5-dione	1-[3,5-bis(chloranyl)phenyl]pyrrolidine-2,5-dione	1-(3,5-dichlorophenyl)pyrrolidine-2,5-quinone	InChI=1S/C10H7Cl2NO2/c11-6-3-7(12)5-8(4-6)13-9(14)1-2-10(13)15/h3-5H,1-2H2	CFZLNRGUBAVQNO-UHFFFAOYSA-N		242.985	C10H7Cl2NO2	244.070	C1CC(=O)N(C1=O)C2=CC(=CC(=C2)Cl)Cl	C1CC(=O)N(C1=O)C2=CC(=CC(=C2)Cl)Cl		242.985	0	15	0	0	0	0	0	1	-1	1 5 255	FALSE	0	C:\Users\qiang\Documents\Schrodinger\QIKPROP_3	QIKPROP_3-out.maegz	1	37.400	1.600	10 11 8 10 12 8 11 14 8 12 13 8 13 15 8 14 15 8
10559369	2468	Structure2D_COMPOUND_CID_10559369.1	10559369	1	203	3	0	2	AAADceByMAAAAAAAAAAAAAAAAAAAAWAAAAAsAAAABgAAAAAAAAAAHgAAAAAACDzhgAYCCAMABAAIAACQCAAAAAAAAAAAAAAIAAAAAAIAgAAGAAAGAACAAAGQwCAAAAAAAAAAAAAAAAAAAAAAAAAAAAAAAA==	[(1S,5R)-8-methyl-8-azabicyclo[3.2.1]octan-3-yl] acetate	acetic acid [(1S,5R)-8-methyl-8-azabicyclo[3.2.1]octan-3-yl] ester	[(1<I>S</I>,5<I>R</I>)-8-methyl-8-azabicyclo[3.2.1]octan-3-yl] acetate	[(1S,5R)-8-methyl-8-azabicyclo[3.2.1]octan-3-yl] acetate	[(1S,5R)-8-methyl-8-azabicyclo[3.2.1]octan-3-yl] ethanoate	acetic acid [(1S,5R)-8-methyl-8-azabicyclo[3.2.1]octan-3-yl] ester	InChI=1S/C10H17NO2/c1-7(12)13-10-5-8-3-4-9(6-10)11(8)2/h8-10H,3-6H2,1-2H3/t8-,9+,10?	MDIDMOWWLBGYPG-ULKQDVFKSA-N	1.300	183.126	C10H17NO2	183.250	CC(=O)OC1CC2CCC(C1)N2C	CC(=O)OC1C[C@H]2CC[C@@H](C1)N2C		183.126	0	13	2	0	0	0	0	1	-1	1 5 255	TRUE	0	C:\Users\qiang\Documents\Schrodinger\QIKPROP_3	QIKPROP_3-out.maegz	1	29.500		4 14 5 5 15 6
25745	2469	PubChem_compound_text_Lauryl hydrogen sulfate_records.29	25745	1	368	7	1	21	AAADcfB4OABAAAAAAAAAAAAAAAAAAAAAAAAAAAAAAAAAAAAAAAAAGgAACAAACACggAICAAAABIAAAAAAADAAAAAAAAAAAAAAAAABAAIAAAACAAAEAAACAAGAwKAAAAAAAAAAAAAAAAAAAAAAAAAAAAAAAA==	2-[2-(2-dodecoxyethoxy)ethoxy]ethyl hydrogen sulfate	sulfuric acid 2-[2-(2-dodecoxyethoxy)ethoxy]ethyl ester	2-[2-(2-dodecoxyethoxy)ethoxy]ethyl hydrogen sulfate	2-[2-(2-dodecoxyethoxy)ethoxy]ethyl hydrogen sulfate	2-[2-(2-dodecoxyethoxy)ethoxy]ethyl hydrogen sulfate	sulfuric acid 2-[2-(2-lauryloxyethoxy)ethoxy]ethyl ester	InChI=1S/C18H38O7S/c1-2-3-4-5-6-7-8-9-10-11-12-22-13-14-23-15-16-24-17-18-25-26(19,20)21/h2-18H2,1H3,(H,19,20,21)	SBSKZXOUCHIBBW-UHFFFAOYSA-N	4.300	398.234	C18H38O7S	398.600	CCCCCCCCCCCCOCCOCCOCCOS(=O)(=O)O	CCCCCCCCCCCCOCCOCCOCCOS(=O)(=O)O		398.234	0	26	0	0	0	0	0	1	-1	1 5 255	FALSE	0	C:\Users\qiang\Documents\Schrodinger\QIKPROP_3	QIKPROP_3-out.maegz	29	99.700
94176	2470	Structure2D_COMPOUND_CID_94176.1	94176	1		4	3	3	AAADccBgOAAAAAAAAAAAAAAAAAAAAAAAAAAAAAAAAAAAAAAAAAAAGgAACAAACBSggAIAAAAAAgAIAAgQgAIAAAAAAAAAAAFAAAABEBQAAAAAQAAFIAABAAACAAAAAAAAAAAAAAAAAAAAAAAAAAAAAAAAAA==	(2R,3R)-2,3,4-trihydroxybutanal	(2R,3R)-2,3,4-trihydroxybutanal	(2<I>R</I>,3<I>R</I>)-2,3,4-trihydroxybutanal	(2R,3R)-2,3,4-trihydroxybutanal	(2R,3R)-2,3,4-tris(oxidanyl)butanal	(2R,3R)-2,3,4-trihydroxybutyraldehyde	InChI=1S/C4H8O4/c5-1-3(7)4(8)2-6/h1,3-4,6-8H,2H2/t3-,4+/m0/s1	YTBSYETUWUMLBZ-IUYQGCFVSA-N	-2.200	120.042	C4H8O4	120.100	C(C(C(C=O)O)O)O	C([C@H]([C@H](C=O)O)O)O		120.042	0	8	2	0	0	0	0	1	-1	1 5 255	TRUE	0	C:\Users\qiang\Documents\Schrodinger\QIKPROP_3	QIKPROP_3-out.maegz	1	77.800		5 1 6 6 2 5	72.400
54692954	2471	PubChem_compound_text_Lauryl hydrogen sulfate_records.24	54692954	1	1210	13	7	14	AAADcfB/PABAAAAAAAAAAAAAAAAAAAAAAAAwYIEAAAAAAACBAAAAHgAQCAAADWzhmAYyBoNAAoCIAqFSEDKCAAAgIAAIiAHOCMgJJz6KkTKEcAAn4BEJmQf+/veugAABAAAYAADAAAYAADAAAAAAAAAAAA==	(4S,4aS,5aS,6S,12aR)-4-(dimethylamino)-1,6,10,11,12a-pentahydroxy-6-methyl-3,12-dioxo-4,4a,5,5a-tetrahydrotetracene-2-carboxamide;dodecyl hydrogen sulfate	(4S,4aS,5aS,6S,12aR)-4-(dimethylamino)-1,6,10,11,12a-pentahydroxy-6-methyl-3,12-dioxo-4,4a,5,5a-tetrahydrotetracene-2-carboxamide;sulfuric acid dodecyl ester	(4<I>S</I>,4<I>a</I><I>S</I>,5<I>a</I><I>S</I>,6<I>S</I>,12<I>a</I><I>R</I>)-4-(dimethylamino)-1,6,10,11,12<I>a</I>-pentahydroxy-6-methyl-3,12-dioxo-4,4<I>a</I>,5,5<I>a</I>-tetrahydrotetracene-2-carboxamide;dodecyl hydrogen sulfate	(4S,4aS,5aS,6S,12aR)-4-(dimethylamino)-1,6,10,11,12a-pentahydroxy-6-methyl-3,12-dioxo-4,4a,5,5a-tetrahydrotetracene-2-carboxamide;dodecyl hydrogen sulfate	(4S,4aS,5aS,6S,12aR)-4-(dimethylamino)-6-methyl-1,6,10,11,12a-pentakis(oxidanyl)-3,12-bis(oxidanylidene)-4,4a,5,5a-tetrahydrotetracene-2-carboxamide;dodecyl hydrogen sulfate	(4S,4aS,5aS,6S,12aR)-4-(dimethylamino)-1,6,10,11,12a-pentahydroxy-3,12-diketo-6-methyl-4,4a,5,5a-tetrahydrotetracene-2-carboxamide;sulfuric acid lauryl ester	InChI=1S/C22H24N2O8.C12H26O4S/c1-21(31)8-5-4-6-11(25)12(8)16(26)13-9(21)7-10-15(24(2)3)17(27)14(20(23)30)19(29)22(10,32)18(13)28;1-2-3-4-5-6-7-8-9-10-11-12-16-17(13,14)15/h4-6,9-10,15,25-26,29,31-32H,7H2,1-3H3,(H2,23,30);2-12H2,1H3,(H,13,14,15)/t9-,10-,15-,21+,22-;/m0./s1	ZPNGGFGGDUNMSP-FMZCEJRJSA-N		710.308	C34H50N2O12S	710.800	CCCCCCCCCCCCOS(=O)(=O)O.CC1(C2CC3C(C(=O)C(=C(C3(C(=O)C2=C(C4=C1C=CC=C4O)O)O)O)C(=O)N)N(C)C)O	CCCCCCCCCCCCOS(=O)(=O)O.C[C@@]1([C@H]2C[C@H]3[C@@H](C(=O)C(=C([C@]3(C(=O)C2=C(C4=C1C=CC=C4O)O)O)O)C(=O)N)N(C)C)O		710.308	0	49	5	0	0	0	0	2	-1	1 5 255	TRUE	0	C:\Users\qiang\Documents\Schrodinger\QIKPROP_3	QIKPROP_3-out.maegz	24	254.000		20 14 6 16 50 6 17 51 6 19 2 6 25 29 8 25 31 8 29 34 8 21 3 5 31 36 8 34 37 8 36 37 8
145458201	2472	Structure2D_COMPOUND_CID_145458201.1	145458201	1	375	7	6	7	AAADceBzOAAAAAAAAAAAAAAAAAAAAAAAAAAAAAAAAAAAAAAAAAAAHgAQCAAACDzhgAYCCALAAgAIAAGQGAAAAAAAAAAAAIGIAAACUBQAgCAUQAACNgCQAAAAAAAAAAAAAAAAAAAAAAAAAAAAAAAAAAAAAA==	(2S)-2-[[(2S,3R)-2-[[(2S,3R)-2-amino-3-hydroxy-butanoyl]amino]-3-hydroxy-butanoyl]amino]propanoic acid	(2S)-2-[[(2S,3R)-2-[[(2S,3R)-2-amino-3-hydroxy-1-oxobutyl]amino]-3-hydroxy-1-oxobutyl]amino]propanoic acid	(2<I>S</I>)-2-[[(2<I>S</I>,3<I>R</I>)-2-[[(2<I>S</I>,3<I>R</I>)-2-amino-3-hydroxybutanoyl]amino]-3-hydroxybutanoyl]amino]propanoic acid	(2S)-2-[[(2S,3R)-2-[[(2S,3R)-2-amino-3-hydroxybutanoyl]amino]-3-hydroxybutanoyl]amino]propanoic acid	(2S)-2-[[(2S,3R)-2-[[(2S,3R)-2-azanyl-3-oxidanyl-butanoyl]amino]-3-oxidanyl-butanoyl]amino]propanoic acid	(2S)-2-[[(2S,3R)-2-[[(2S,3R)-2-amino-3-hydroxy-butanoyl]amino]-3-hydroxy-butanoyl]amino]propionic acid	InChI=1S/C11H21N3O6/c1-4(11(19)20)13-10(18)8(6(3)16)14-9(17)7(12)5(2)15/h4-8,15-16H,12H2,1-3H3,(H,13,18)(H,14,17)(H,19,20)/t4-,5+,6+,7-,8-/m0/s1	NDZYTIMDOZMECO-SHGPDSBTSA-N	-4.700	291.143	C11H21N3O6	291.300	CC(C(C(=O)NC(C(C)O)C(=O)NC(C)C(=O)O)N)O	C[C@H]([C@@H](C(=O)N[C@@H]([C@@H](C)O)C(=O)N[C@@H](C)C(=O)O)N)O	162	291.143	0	20	5	0	0	0	0	1	-1	1 5 255	TRUE	0	C:\Users\qiang\Documents\Schrodinger\QIKPROP_3	QIKPROP_3-out.maegz	1			11 1 5 14 2 5 10 7 6 17 8 5 12 9 6
17083	2473	Structure2D_COMPOUND_CID_17083.1	17083	1	137	3	2	10	AAADceByMAAAAAAAAAAAAAAAAAAAAAAAAAAAAAAAAAAAAAAAAAAAHgAQCAAACADBgAQACABAAgAIAACQCAAAAAAAAAAAAIEAAAAAABIAgAAAQAAEEAAAAAGYyKCAAAAAAAAAAAAAAAAAAAAAAAAAAAAAAA==	11-aminoundecanoic acid	11-aminoundecanoic acid	11-aminoundecanoic acid	11-aminoundecanoic acid	11-azanylundecanoic acid	11-aminoundecanoic acid	InChI=1S/C11H23NO2/c12-10-8-6-4-2-1-3-5-7-9-11(13)14/h1-10,12H2,(H,13,14)	GUOSQNAUYHMCRU-UHFFFAOYSA-N		201.173	C11H23NO2	201.310	C(CCCCCN)CCCCC(=O)O	C(CCCCCN)CCCCC(=O)O		201.173	0	14	0	0	0	0	0	1	-1	1 5 255	FALSE	0	C:\Users\qiang\Documents\Schrodinger\QIKPROP_3	QIKPROP_3-out.maegz	1	63.300				-1
90479478	2474	PubChem_compound_text_Lauryl hydrogen sulfate_records.31	90479478	1	993	12	2	23	AAADcfB/vABgAAAAAAAAAAAAAAAAAAAAAAA8YIAAAAAAAAAB0AAAHgQQCAAADAjh2wY/uJdIFIioAjb3/DCCgCk1ALAJ2CE4TNiILrLgfViGNQgsxgPoqaeIyKCOAAAAAAAAAAAAAAAAAAAAAAAAAAAAAA==	[(Z)-4-[(4-amino-2-methyl-pyrimidin-5-yl)methyl-formyl-amino]-3-benzoylsulfanyl-pent-3-enyl] benzoate;dodecyl hydrogen sulfate	benzoic acid [(Z)-4-[(4-amino-2-methyl-5-pyrimidinyl)methyl-formylamino]-3-(benzoylthio)pent-3-enyl] ester;sulfuric acid dodecyl ester	[(<I>Z</I>)-4-[(4-amino-2-methylpyrimidin-5-yl)methyl-formylamino]-3-benzoylsulfanylpent-3-enyl] benzoate;dodecyl hydrogen sulfate	[(Z)-4-[(4-amino-2-methylpyrimidin-5-yl)methyl-formylamino]-3-benzoylsulfanylpent-3-enyl] benzoate;dodecyl hydrogen sulfate	[(Z)-4-[(4-azanyl-2-methyl-pyrimidin-5-yl)methyl-methanoyl-amino]-3-(phenylcarbonylsulfanyl)pent-3-enyl] benzoate;dodecyl hydrogen sulfate	benzoic acid [(Z)-4-[(4-amino-2-methyl-pyrimidin-5-yl)methyl-formyl-amino]-3-(benzoylthio)pent-3-enyl] ester;sulfuric acid lauryl ester	InChI=1S/C26H26N4O4S.C12H26O4S/c1-18(30(17-31)16-22-15-28-19(2)29-24(22)27)23(35-26(33)21-11-7-4-8-12-21)13-14-34-25(32)20-9-5-3-6-10-20;1-2-3-4-5-6-7-8-9-10-11-12-16-17(13,14)15/h3-12,15,17H,13-14,16H2,1-2H3,(H2,27,28,29);2-12H2,1H3,(H,13,14,15)/b23-18-;	OLTVHXMQBFXARO-XTMYEIJHSA-N		756.323	C38H52N4O8S2	757.000	CCCCCCCCCCCCOS(=O)(=O)O.CC1=NC=C(C(=N1)N)CN(C=O)C(=C(CCOC(=O)C2=CC=CC=C2)SC(=O)C3=CC=CC=C3)C	CCCCCCCCCCCCOS(=O)(=O)O.CC1=NC=C(C(=N1)N)CN(C=O)/C(=C(/CCOC(=O)C2=CC=CC=C2)\SC(=O)C3=CC=CC=C3)/C		756.323	0	52	0	0	1	0	0	2	-1	1 5 255	FALSE	0	C:\Users\qiang\Documents\Schrodinger\QIKPROP_3	QIKPROP_3-out.maegz	31	213.000		12 34 8 12 37 8 13 36 8 13 37 8 31 34 8 31 36 8 39 43 8 39 44 8 42 45 8 42 46 8 43 47 8 44 48 8 45 50 8 46 51 8 47 49 8 48 49 8 50 52 8 51 52 8
4091	2475	Structure2D_COMPOUND_CID_4091.1	4091	1	132	1	3	2	AAADccBjgAAAAAAAAAAAAAAAAAAAAAAAAAAAAAAAAAAAAAAAAAAAFAAQAAAAAAAAAAQDAANAAAAgAAAAJAAAAAGAAAABAAAIAACAAAAAAAAAAAAAAAAAAAAAAAAAAAAAAAAAAAAAAAAAAAAAAAAAAAAAAA==	3-(diaminomethylene)-1,1-dimethyl-guanidine	3-(diaminomethylidene)-1,1-dimethylguanidine	3-(diaminomethylidene)-1,1-dimethylguanidine	3-(diaminomethylidene)-1,1-dimethylguanidine	3-[bis(azanyl)methylidene]-1,1-dimethyl-guanidine	3-(diaminomethylene)-1,1-dimethyl-guanidine	InChI=1S/C4H11N5/c1-9(2)4(7)8-3(5)6/h1-2H3,(H5,5,6,7,8)	XZWYZXLIPXDOLR-UHFFFAOYSA-N	-1.300	129.101	C4H11N5	129.160	CN(C)C(=N)N=C(N)N	CN(C)C(=N)N=C(N)N		129.101	0	9	0	0	0	0	0	1	-1	1 5 255	FALSE	0	C:\Users\qiang\Documents\Schrodinger\QIKPROP_3	QIKPROP_3-out.maegz	1	91.500
3034380	2476	Structure2D_COMPOUND_CID_3034380.1	3034380	1	448	2	2	6	AAADcfB7IABAAAAAAAAAAAAAAAAAAAAAAAAwYAAAAAAAAAABQAAAHgQQAAAADYyBmAAzxoLABACEAiRCQACCCAAhIAkIiAAGTIiMJiLEsZuGOCjs0BNI6CewwPAOgEADAAACAAAAgAYAAAQAAAAAAAAAAA==	1-tert-butyl-3-(2,6-diisopropyl-4-phenoxy-phenyl)thiourea	1-tert-butyl-3-[4-phenoxy-2,6-di(propan-2-yl)phenyl]thiourea	1-<I>tert</I>-butyl-3-[4-phenoxy-2,6-di(propan-2-yl)phenyl]thiourea	1-tert-butyl-3-[4-phenoxy-2,6-di(propan-2-yl)phenyl]thiourea	1-tert-butyl-3-[4-phenoxy-2,6-di(propan-2-yl)phenyl]thiourea	1-tert-butyl-3-(2,6-diisopropyl-4-phenoxy-phenyl)thiourea	InChI=1S/C23H32N2OS/c1-15(2)19-13-18(26-17-11-9-8-10-12-17)14-20(16(3)4)21(19)24-22(27)25-23(5,6)7/h8-16H,1-7H3,(H2,24,25,27)	WOWBFOBYOAGEEA-UHFFFAOYSA-N		384.224	C23H32N2OS	384.600	CC(C)C1=CC(=CC(=C1NC(=S)NC(C)(C)C)C(C)C)OC2=CC=CC=C2	CC(C)C1=CC(=CC(=C1NC(=S)NC(C)(C)C)C(C)C)OC2=CC=CC=C2		384.224	0	27	0	0	0	0	0	1	-1	1 5 255	FALSE	0	C:\Users\qiang\Documents\Schrodinger\QIKPROP_3	QIKPROP_3-out.maegz	1	65.400		11 13 8 12 13 8 22 23 8 22 24 8 23 25 8 24 26 8 25 27 8 26 27 8 5 11 8 5 7 8 6 12 8 6 7 8		6
76807	2477	Structure2D_COMPOUND_CID_76807 (1).1	76807	1	265	4	3	7	AAADceBzMAAAAAAAAAAAAAAAAAAAAAAAAAAAAAAAAAAAAAAAAAAAHgAQCAAADSjBgAQCCALAAgAIAAGQGAAAAAAAAAAAAIGIAAACQBIAgCAUQAAEFgCQAACYAAAMAAAAAAAAAAAAAAAAAAAAAAAAAAAAAA==	(2S)-2-[[(2S)-2-amino-4-methyl-pentanoyl]amino]-4-methyl-pentanoic acid	(2S)-2-[[(2S)-2-amino-4-methyl-1-oxopentyl]amino]-4-methylpentanoic acid	(2<I>S</I>)-2-[[(2<I>S</I>)-2-amino-4-methylpentanoyl]amino]-4-methylpentanoic acid	(2S)-2-[[(2S)-2-amino-4-methylpentanoyl]amino]-4-methylpentanoic acid	(2S)-2-[[(2S)-2-azanyl-4-methyl-pentanoyl]amino]-4-methyl-pentanoic acid	(2S)-2-[[(2S)-2-amino-4-methyl-pentanoyl]amino]-4-methyl-valeric acid	InChI=1S/C12H24N2O3/c1-7(2)5-9(13)11(15)14-10(12(16)17)6-8(3)4/h7-10H,5-6,13H2,1-4H3,(H,14,15)(H,16,17)/t9-,10-/m0/s1	LCPYQJIKPJDLLB-UWVGGRQHSA-N		244.179	C12H24N2O3	244.330	CC(C)CC(C(=O)NC(CC(C)C)C(=O)O)N	CC(C)C[C@@H](C(=O)N[C@@H](CC(C)C)C(=O)O)N		244.179	0	17	2	0	0	0	0	1	-1	1 5 255	TRUE	0	C:\Users\qiang\Documents\Schrodinger\QIKPROP_3	QIKPROP_3-out.maegz	1	92.400	-1.500	7 4 5 10 5 6
76807	2478	Structure2D_COMPOUND_CID_76807.1	76807	1	265	4	3	7	AAADceBzMAAAAAAAAAAAAAAAAAAAAAAAAAAAAAAAAAAAAAAAAAAAHgAQCAAADSjBgAQCCALAAgAIAAGQGAAAAAAAAAAAAIGIAAACQBIAgCAUQAAEFgCQAACYAAAMAAAAAAAAAAAAAAAAAAAAAAAAAAAAAA==	(2S)-2-[[(2S)-2-amino-4-methyl-pentanoyl]amino]-4-methyl-pentanoic acid	(2S)-2-[[(2S)-2-amino-4-methyl-1-oxopentyl]amino]-4-methylpentanoic acid	(2<I>S</I>)-2-[[(2<I>S</I>)-2-amino-4-methylpentanoyl]amino]-4-methylpentanoic acid	(2S)-2-[[(2S)-2-amino-4-methylpentanoyl]amino]-4-methylpentanoic acid	(2S)-2-[[(2S)-2-azanyl-4-methyl-pentanoyl]amino]-4-methyl-pentanoic acid	(2S)-2-[[(2S)-2-amino-4-methyl-pentanoyl]amino]-4-methyl-valeric acid	InChI=1S/C12H24N2O3/c1-7(2)5-9(13)11(15)14-10(12(16)17)6-8(3)4/h7-10H,5-6,13H2,1-4H3,(H,14,15)(H,16,17)/t9-,10-/m0/s1	LCPYQJIKPJDLLB-UWVGGRQHSA-N		244.179	C12H24N2O3	244.330	CC(C)CC(C(=O)NC(CC(C)C)C(=O)O)N	CC(C)C[C@@H](C(=O)N[C@@H](CC(C)C)C(=O)O)N		244.179	0	17	2	0	0	0	0	1	-1	1 5 255	TRUE	0	C:\Users\qiang\Documents\Schrodinger\QIKPROP_3	QIKPROP_3-out.maegz	1	92.400	-1.500	7 4 5 10 5 6
12989303	2479	Structure2D_COMPOUND_CID_12989303.1	12989303	1	210	3	2	0	AAADccByMAAAAAAAAAAAAAAAAAAAAAAAAAA8QAAAAAAAAACxAAAAHgAACAAADCzBmAQyBoMAAgCAAiBCAACCAAAgIAAAiAAOjIgJJiKCkROEcAlkwBGJmAew0LMOoAABAAAQQABAAAIAACCAAAAAAAAAAA==	(1R)-1,2-dimethyl-3,4-dihydro-1H-isoquinoline-6,7-diol	(1R)-1,2-dimethyl-3,4-dihydro-1H-isoquinoline-6,7-diol	(1<I>R</I>)-1,2-dimethyl-3,4-dihydro-1<I>H</I>-isoquinoline-6,7-diol	(1R)-1,2-dimethyl-3,4-dihydro-1H-isoquinoline-6,7-diol	(1R)-1,2-dimethyl-3,4-dihydro-1H-isoquinoline-6,7-diol	(1R)-1,2-dimethyl-3,4-dihydro-1H-isoquinoline-6,7-diol	InChI=1S/C11H15NO2/c1-7-9-6-11(14)10(13)5-8(9)3-4-12(7)2/h5-7,13-14H,3-4H2,1-2H3/t7-/m1/s1	RKMGOUZXGHZLBJ-SSDOTTSWSA-N	1.500	193.110	C11H15NO2	193.240	CC1C2=CC(=C(C=C2CCN1C)O)O	C[C@@H]1C2=CC(=C(C=C2CCN1C)O)O		193.110	0	14	1	0	0	0	0	1	-1	1 5 255	TRUE	0	C:\Users\qiang\Documents\Schrodinger\QIKPROP_3	QIKPROP_3-out.maegz	1	43.700		10 13 8 12 14 8 13 14 8 4 9 6 5 10 8 5 8 8 8 12 8
132940870	2480	PubChem_compound_text_Lauryl hydrogen sulfate_records.44	132940870	1	561	6	1	20	AAADcfB6OABAAAAAAAAAAAAAAABgAAAAAAAgQAAAAAAAAAAAAAAAHgAACAAADwDhgAYCAAMABICAAiBCADAAAAAgAAAACAAIAAgCAAIAAQADAAAEwACYAAOAwPAPgAAAAAAAAAAAAAAAAAAAAAAAAAAAAA==	2-[2-[(1S,5R)-6,6-dimethyl-2-bicyclo[3.1.1]hept-2-enyl]ethoxy]-N,N-diethyl-ethanamine;dodecyl hydrogen sulfate	2-[2-[(1S,5R)-6,6-dimethyl-2-bicyclo[3.1.1]hept-2-enyl]ethoxy]-N,N-diethylethanamine;sulfuric acid dodecyl ester	2-[2-[(1<I>S</I>,5<I>R</I>)-6,6-dimethyl-2-bicyclo[3.1.1]hept-2-enyl]ethoxy]-<I>N</I>,<I>N</I>-diethylethanamine;dodecyl hydrogen sulfate	2-[2-[(1S,5R)-6,6-dimethyl-2-bicyclo[3.1.1]hept-2-enyl]ethoxy]-N,N-diethylethanamine;dodecyl hydrogen sulfate	2-[2-[(1S,5R)-6,6-dimethyl-2-bicyclo[3.1.1]hept-2-enyl]ethoxy]-N,N-diethyl-ethanamine;dodecyl hydrogen sulfate	2-[2-[(1S,5R)-6,6-dimethyl-2-bicyclo[3.1.1]hept-2-enyl]ethoxy]ethyl-diethyl-amine;sulfuric acid lauryl ester	InChI=1S/C17H31NO.C12H26O4S/c1-5-18(6-2)10-12-19-11-9-14-7-8-15-13-16(14)17(15,3)4;1-2-3-4-5-6-7-8-9-10-11-12-16-17(13,14)15/h7,15-16H,5-6,8-13H2,1-4H3;2-12H2,1H3,(H,13,14,15)/t15-,16-;/m1./s1	CSNQMCPDWAQQHH-QNBGGDODSA-N		531.396	C29H57NO5S	531.800	CCCCCCCCCCCCOS(=O)(=O)O.CCN(CC)CCOCCC1=CCC2CC1C2(C)C	CCCCCCCCCCCCOS(=O)(=O)O.CCN(CC)CCOCCC1=CC[C@@H]2C[C@H]1C2(C)C		531.396	0	36	2	0	0	0	0	2	-1	1 5 255	TRUE	0	C:\Users\qiang\Documents\Schrodinger\QIKPROP_3	QIKPROP_3-out.maegz	44	84.400		10 38 5 9 37 6
5326	2481	Structure2D_COMPOUND_CID_5326.1	5326	1	368	7	2	4	AAADccBzsABAAAAAAAAAAAAAAAAAAAAAAAA8QAAAAAAAAAABwAAAHgQQQAAACAzB0gY/15ZIFAKgADRnZHTCiDkxQqAJ2DgrZJiOKKLA2dGFJAhokAJYyCcQAAAAAAQAAAAAAAAACAAAAAAAAAAAAAAAAA==	4-amino-N-(5-methoxypyrimidin-2-yl)benzenesulfonamide	4-amino-N-(5-methoxy-2-pyrimidinyl)benzenesulfonamide	4-amino-<I>N</I>-(5-methoxypyrimidin-2-yl)benzenesulfonamide	4-amino-N-(5-methoxypyrimidin-2-yl)benzenesulfonamide	4-azanyl-N-(5-methoxypyrimidin-2-yl)benzenesulfonamide	4-amino-N-(5-methoxypyrimidin-2-yl)benzenesulfonamide	InChI=1S/C11H12N4O3S/c1-18-9-6-13-11(14-7-9)15-19(16,17)10-4-2-8(12)3-5-10/h2-7H,12H2,1H3,(H,13,14,15)	GPTONYMQFTZPKC-UHFFFAOYSA-N		280.063	C11H12N4O3S	280.310	COC1=CN=C(N=C1)NS(=O)(=O)C2=CC=C(C=C2)N	COC1=CN=C(N=C1)NS(=O)(=O)C2=CC=C(C=C2)N	116	280.063	0	19	0	0	0	0	0	1	-1	1 5 255	FALSE	0	C:\Users\qiang\Documents\Schrodinger\QIKPROP_3	QIKPROP_3-out.maegz	1		0.400	10 13 8 11 14 8 12 13 8 12 14 8 16 17 8 16 18 8 6 15 8 6 17 8 7 15 8 7 18 8 9 10 8 9 11 8
21678648	2482	Structure2D_COMPOUND_CID_21678648.1	21678648	1	424	4	0	4	AAADceB4OAAAAAAAAAAAAAAAAAAAAAAAAAAwQAAAAAAAAACBAAAAGgAAAAAADgSAmAIyDoAABACIAiDSCAACCAAgIAAIiAEGiMgNJzKEMRqCOiKlwBUKqYeA4DwPIAABCAAIQABAAAIQABCAAAAAAAAAAA==	3-(1,1-dimethylallyl)-7,8-dimethoxy-chromen-2-one	7,8-dimethoxy-3-(2-methylbut-3-en-2-yl)-1-benzopyran-2-one	7,8-dimethoxy-3-(2-methylbut-3-en-2-yl)chromen-2-one	7,8-dimethoxy-3-(2-methylbut-3-en-2-yl)chromen-2-one	7,8-dimethoxy-3-(2-methylbut-3-en-2-yl)chromen-2-one	3-(1,1-dimethylallyl)-7,8-dimethoxy-coumarin	InChI=1S/C16H18O4/c1-6-16(2,3)11-9-10-7-8-12(18-4)14(19-5)13(10)20-15(11)17/h6-9H,1H2,2-5H3	YSFZHXKUZLVBRX-UHFFFAOYSA-N	3.800	274.121	C16H18O4	274.310	CC(C)(C=C)C1=CC2=C(C(=C(C=C2)OC)OC)OC1=O	CC(C)(C=C)C1=CC2=C(C(=C(C=C2)OC)OC)OC1=O		274.121	0	20	0	0	0	0	0	1	-1	1 5 255	FALSE	0	C:\Users\qiang\Documents\Schrodinger\QIKPROP_3	QIKPROP_3-out.maegz	1	44.800		1 12 8 1 13 8 10 13 8 10 15 8 13 14 8 14 16 8 15 17 8 16 17 8 6 12 8 6 9 8 9 10 8
5283312	2483	Structure2D_COMPOUND_CID_5283312.1	5283312	1	107	2	0	3	AAADcYBgMAAAAAAAAAAAAAAAAAAAAAAAAAAAAAAAAAAAAAAAAAAAGgAAAAAACACggAIAAAAAAACIAChSgAAAAAAAAAAICAAAAEAIAAAAAQAAAAAAAAAAgYAAAAAAAAAAAAAAAAAAAAAAAAAAAAAAAAAAAA==	(2E,4E)-hexa-2,4-dienedial	(2E,4E)-hexa-2,4-dienedial	(2<I>E</I>,4<I>E</I>)-hexa-2,4-dienedial	(2E,4E)-hexa-2,4-dienedial	(2E,4E)-hexa-2,4-dienedial	(2E,4E)-muconaldehyde	InChI=1S/C6H6O2/c7-5-3-1-2-4-6-8/h1-6H/b3-1+,4-2+	NDCAAPXLWRAESY-ZPUQHVIOSA-N	0.100	110.037	C6H6O2	110.110	C(=CC=O)C=CC=O	C(=C/C=O)\C=C\C=O		110.037	0	8	0	0	2	0	0	1	-1	1 5 255	FALSE	0	C:\Users\qiang\Documents\Schrodinger\QIKPROP_3	QIKPROP_3-out.maegz	1	34.100
222656	2484	Structure2D_COMPOUND_CID_222656.1	222656	1	129	5	3	3	AAADcYBgOAAAAAAAAAAAAAAAAAAAAAAAAAAAAAAAAAAAAAAAAAAAGgAACAAACBSggAIACAAAAgAIAACQCAIAAAAAAAAAAAFAAAABEBQAAAAAQAAFIAABAABDAAAAAAAAAAAAAAAAAAAAAAAAAAAAAAAAAA==	(2S)-2-hydroxybutanedioic acid	(2S)-2-hydroxybutanedioic acid	(2<I>S</I>)-2-hydroxybutanedioic acid	(2S)-2-hydroxybutanedioic acid	(2S)-2-oxidanylbutanedioic acid	(2S)-2-hydroxysuccinic acid	InChI=1S/C4H6O5/c5-2(4(8)9)1-3(6)7/h2,5H,1H2,(H,6,7)(H,8,9)/t2-/m0/s1	BJEPYKJPYRNKOW-REOHCLBHSA-N		134.022	C4H6O5	134.090	C(C(C(=O)O)O)C(=O)O	C([C@@H](C(=O)O)O)C(=O)O		134.022	0	9	1	0	0	0	0	1	-1	1 5 255	TRUE	0	C:\Users\qiang\Documents\Schrodinger\QIKPROP_3	QIKPROP_3-out.maegz	1	94.800	-1.300	6 1 5
78202	2485	Structure2D_COMPOUND_CID_78202.1	78202	1	129	1	0	14	AAADcfB6AAAAAAAAAAAAAAAAAAAAAAAAAAAAAAAAAAAAAAAAAAAAHAAAAAAACADBAAQCAAMAAAAAAAAAAAAAAAAAAAAAAAAIAAAAAAIAgAAEAAAAAACAAAEQgIAAAAAAAAAAAAAAAAAAAAAAAAAAAAAAAA==	N-methyl-N-octyl-octan-1-amine	N-methyl-N-octyl-1-octanamine	<I>N</I>-methyl-<I>N</I>-octyloctan-1-amine	N-methyl-N-octyloctan-1-amine	N-methyl-N-octyl-octan-1-amine	methyl(dioctyl)amine	InChI=1S/C17H37N/c1-4-6-8-10-12-14-16-18(3)17-15-13-11-9-7-5-2/h4-17H2,1-3H3	YJLYANLCNIKXMG-UHFFFAOYSA-N	7.100	255.293	C17H37N	255.500	CCCCCCCCN(C)CCCCCCCC	CCCCCCCCN(C)CCCCCCCC		255.293	0	18	0	0	0	0	0	1	-1	1 5 255	FALSE	0	C:\Users\qiang\Documents\Schrodinger\QIKPROP_3	QIKPROP_3-out.maegz	1	3.200
23674622	2486	PubChem_compound_text_Lauryl hydrogen sulfate_records.7	23674622	1	374	7	0	21	AAADcfB4OCBAAAAAAAAAAAAAAAAAAAAAAAAAAAAAAAAAAAAAAAAAGgAAAAAACACggAICAAAABAAAAAAAADAAAAAAAAAAAAAAAAABAAIAAAACAAAEAAACAAGAwKAAAAAAAAAAAAAAAAAAAAAAAAAAAAAAAA==	sodium;2-[2-(2-dodecoxyethoxy)ethoxy]ethyl sulfate	sodium;2-[2-(2-dodecoxyethoxy)ethoxy]ethyl sulfate	sodium;2-[2-(2-dodecoxyethoxy)ethoxy]ethyl sulfate	sodium;2-[2-(2-dodecoxyethoxy)ethoxy]ethyl sulfate	sodium;2-[2-(2-dodecoxyethoxy)ethoxy]ethyl sulfate	sodium;2-[2-(2-lauryloxyethoxy)ethoxy]ethyl sulfate	InChI=1S/C18H38O7S.Na/c1-2-3-4-5-6-7-8-9-10-11-12-22-13-14-23-15-16-24-17-18-25-26(19,20)21;/h2-18H2,1H3,(H,19,20,21);/q;+1/p-1	SXHLENDCVBIJFO-UHFFFAOYSA-M		420.216	C18H37NaO7S	420.500	CCCCCCCCCCCCOCCOCCOCCOS(=O)(=O)[O-].[Na+]	CCCCCCCCCCCCOCCOCCOCCOS(=O)(=O)[O-].[Na+]		420.216	0	27	0	0	0	0	0	2	-1	1 5 255	FALSE	0	C:\Users\qiang\Documents\Schrodinger\QIKPROP_3	QIKPROP_3-out.maegz	7	103.000
9888102	2487	PubChem_compound_text_Lauryl hydrogen sulfate_records.40	9888102	1	355	7	1	20	AAADcfB6OABAAAAAAAAAAAAAAAAAAAAAAAAAAAAAAAAAAAAAAAAAGgAQAAAACACggAICAAAABAAAAAAAADAAAAAAAAAAAAAAAAABAAIAAAACAAAEAAACAAGAwKAAAAAAAAAAAAAAAAAAAAAAAAAAAAAAAA==	ammonium;2-[2-(2-dodecoxyethoxy)ethoxy]ethyl sulfate	ammonium;2-[2-(2-dodecoxyethoxy)ethoxy]ethyl sulfate	azanium;2-[2-(2-dodecoxyethoxy)ethoxy]ethyl sulfate	azanium;2-[2-(2-dodecoxyethoxy)ethoxy]ethyl sulfate	azanium;2-[2-(2-dodecoxyethoxy)ethoxy]ethyl sulfate	ammonium;2-[2-(2-lauryloxyethoxy)ethoxy]ethyl sulfate	InChI=1S/C18H38O7S.H3N/c1-2-3-4-5-6-7-8-9-10-11-12-22-13-14-23-15-16-24-17-18-25-26(19,20)21;/h2-18H2,1H3,(H,19,20,21);1H3	HGXHGHZOBLDERL-UHFFFAOYSA-N		415.260	C18H41NO7S	415.600	CCCCCCCCCCCCOCCOCCOCCOS(=O)(=O)[O-].[NH4+]	CCCCCCCCCCCCOCCOCCOCCOS(=O)(=O)[O-].[NH4+]		415.260	0	27	0	0	0	0	0	2	-1	1 5 255	FALSE	0	C:\Users\qiang\Documents\Schrodinger\QIKPROP_3	QIKPROP_3-out.maegz	40	104.000
66065	2488	Structure2D_COMPOUND_CID_66065 (1).1	66065	1	458	9	5	2	AAADceBwPAAAAAAAAAAAAAAAAAAAAAAAAAA0SIAAAAAAAACRAAAAGgAACAAADBSgmAIyDoAABgCIAiDSCAACCAAkIAAAiAEGiMgNNzKGNBqCcSMlwBULuYfK7PzOoAABCAAYQABAAAIQADCAAAAAAAAAAA==	(2R,3S,4S,4aR,10bS)-3,4,8,10-tetrahydroxy-2-(hydroxymethyl)-9-methoxy-3,4,4a,10b-tetrahydro-2H-pyrano[3,2-c]isochromen-6-one	(2R,3S,4S,4aR,10bS)-3,4,8,10-tetrahydroxy-2-(hydroxymethyl)-9-methoxy-3,4,4a,10b-tetrahydro-2H-pyrano[3,2-c][2]benzopyran-6-one	(2<I>R</I>,3<I>S</I>,4<I>S</I>,4<I>a</I><I>R</I>,10<I>b</I><I>S</I>)-3,4,8,10-tetrahydroxy-2-(hydroxymethyl)-9-methoxy-3,4,4<I>a</I>,10<I>b</I>-tetrahydro-2<I>H</I>-pyrano[3,2-c]isochromen-6-one	(2R,3S,4S,4aR,10bS)-3,4,8,10-tetrahydroxy-2-(hydroxymethyl)-9-methoxy-3,4,4a,10b-tetrahydro-2H-pyrano[3,2-c]isochromen-6-one	(2R,3S,4S,4aR,10bS)-2-(hydroxymethyl)-9-methoxy-3,4,8,10-tetrakis(oxidanyl)-3,4,4a,10b-tetrahydro-2H-pyrano[3,2-c]isochromen-6-one	(2R,3S,4S,4aR,10bS)-3,4,8,10-tetrahydroxy-9-methoxy-2-methylol-3,4,4a,10b-tetrahydro-2H-pyran[3,2-c]isochromen-6-one	InChI=1S/C14H16O9/c1-21-11-5(16)2-4-7(9(11)18)12-13(23-14(4)20)10(19)8(17)6(3-15)22-12/h2,6,8,10,12-13,15-19H,3H2,1H3/t6-,8-,10+,12+,13-/m1/s1	YWJXCIXBAKGUKZ-HJJNZUOJSA-N		328.079	C14H16O9	328.270	COC1=C(C=C2C(=C1O)C3C(C(C(C(O3)CO)O)O)OC2=O)O	COC1=C(C=C2C(=C1O)[C@H]3[C@@H]([C@H]([C@@H]([C@H](O3)CO)O)O)OC2=O)O	146	328.079	0	23	5	0	0	0	0	1	-1	1 5 255	TRUE	0	C:\Users\qiang\Documents\Schrodinger\QIKPROP_3	QIKPROP_3-out.maegz	1			10 24 6 11 25 5 14 16 6 15 17 8 15 19 8 17 20 8 19 21 8 20 22 8 21 22 8 12 3 6 13 4 5			-1
66065	2489	Structure2D_COMPOUND_CID_66065.1	66065	1	458	9	5	2	AAADceBwPAAAAAAAAAAAAAAAAAAAAAAAAAA0SIAAAAAAAACRAAAAGgAACAAADBSgmAIyDoAABgCIAiDSCAACCAAkIAAAiAEGiMgNNzKGNBqCcSMlwBULuYfK7PzOoAABCAAYQABAAAIQADCAAAAAAAAAAA==	(2R,3S,4S,4aR,10bS)-3,4,8,10-tetrahydroxy-2-(hydroxymethyl)-9-methoxy-3,4,4a,10b-tetrahydro-2H-pyrano[3,2-c]isochromen-6-one	(2R,3S,4S,4aR,10bS)-3,4,8,10-tetrahydroxy-2-(hydroxymethyl)-9-methoxy-3,4,4a,10b-tetrahydro-2H-pyrano[3,2-c][2]benzopyran-6-one	(2<I>R</I>,3<I>S</I>,4<I>S</I>,4<I>a</I><I>R</I>,10<I>b</I><I>S</I>)-3,4,8,10-tetrahydroxy-2-(hydroxymethyl)-9-methoxy-3,4,4<I>a</I>,10<I>b</I>-tetrahydro-2<I>H</I>-pyrano[3,2-c]isochromen-6-one	(2R,3S,4S,4aR,10bS)-3,4,8,10-tetrahydroxy-2-(hydroxymethyl)-9-methoxy-3,4,4a,10b-tetrahydro-2H-pyrano[3,2-c]isochromen-6-one	(2R,3S,4S,4aR,10bS)-2-(hydroxymethyl)-9-methoxy-3,4,8,10-tetrakis(oxidanyl)-3,4,4a,10b-tetrahydro-2H-pyrano[3,2-c]isochromen-6-one	(2R,3S,4S,4aR,10bS)-3,4,8,10-tetrahydroxy-9-methoxy-2-methylol-3,4,4a,10b-tetrahydro-2H-pyran[3,2-c]isochromen-6-one	InChI=1S/C14H16O9/c1-21-11-5(16)2-4-7(9(11)18)12-13(23-14(4)20)10(19)8(17)6(3-15)22-12/h2,6,8,10,12-13,15-19H,3H2,1H3/t6-,8-,10+,12+,13-/m1/s1	YWJXCIXBAKGUKZ-HJJNZUOJSA-N		328.079	C14H16O9	328.270	COC1=C(C=C2C(=C1O)C3C(C(C(C(O3)CO)O)O)OC2=O)O	COC1=C(C=C2C(=C1O)[C@H]3[C@@H]([C@H]([C@@H]([C@H](O3)CO)O)O)OC2=O)O	146	328.079	0	23	5	0	0	0	0	1	-1	1 5 255	TRUE	0	C:\Users\qiang\Documents\Schrodinger\QIKPROP_3	QIKPROP_3-out.maegz	1			10 24 6 11 25 5 14 16 6 15 17 8 15 19 8 17 20 8 19 21 8 20 22 8 21 22 8 12 3 6 13 4 5			-1
5796	2490	Structure2D_COMPOUND_CID_5796.1	5796	1	275	6	0	10	AAADceBwOAAAAAAAAAAAAAAAAAAAASAAAAAwAAAAAAAAAEgBAAAAGgAAAAAACASwkAMyDoAABACAACBCAAACCAAgIAAIiAAGiIgdJyKEMRqiOCKlwBUOqAfAYAwAAQAACAAAQAACAAAQAACAAAAAAAAAAA==	5-[1-[2-(2-ethoxyethoxy)ethoxy]ethoxy]-1,3-benzodioxole	5-[1-[2-(2-ethoxyethoxy)ethoxy]ethoxy]-1,3-benzodioxole	5-[1-[2-(2-ethoxyethoxy)ethoxy]ethoxy]-1,3-benzodioxole	5-[1-[2-(2-ethoxyethoxy)ethoxy]ethoxy]-1,3-benzodioxole	5-[1-[2-(2-ethoxyethoxy)ethoxy]ethoxy]-1,3-benzodioxole	5-[1-[2-(2-ethoxyethoxy)ethoxy]ethoxy]-1,3-benzodioxole	InChI=1S/C15H22O6/c1-3-16-6-7-17-8-9-18-12(2)21-13-4-5-14-15(10-13)20-11-19-14/h4-5,10,12H,3,6-9,11H2,1-2H3	WABPPBHOPMUJHV-UHFFFAOYSA-N	2.200	298.142	C15H22O6	298.330	CCOCCOCCOC(C)OC1=CC2=C(C=C1)OCO2	CCOCCOCCOC(C)OC1=CC2=C(C=C1)OCO2		298.142	0	21	0	1	0	0	0	1	-1	1 5 255	TRUE	0	C:\Users\qiang\Documents\Schrodinger\QIKPROP_3	QIKPROP_3-out.maegz	1	55.400		10 12 8 10 13 8 12 17 8 14 17 8 7 16 3 9 13 8 9 14 8
5281707	2491	Structure2D_COMPOUND_CID_5281707.1	5281707	1	411	5	2	0	AAADccBwOAAAAAAAAAAAAAAAAAAAASAAAAA0YIAAAAAAAEiR9AAAGgAACAAADASAmAAwDsAABkCIAqDSCAACCAAkIAAIiAEGCMgMJzaONRqCe2Cl4BUIuYfL7PzOoAAACAAIAABAAAAQABAAAAAAAAAAAA==	3,9-dihydroxybenzofuro[3,2-c]chromen-6-one	3,9-dihydroxy-6-benzofuro[3,2-c][1]benzopyranone	3,9-dihydroxy-[1]benzofuro[3,2-c]chromen-6-one	3,9-dihydroxy-[1]benzofuro[3,2-c]chromen-6-one	3,9-bis(oxidanyl)-[1]benzofuro[3,2-c]chromen-6-one	3,9-dihydroxybenzofuro[3,2-c]chromen-6-one	InChI=1S/C15H8O5/c16-7-1-3-9-11(5-7)19-14-10-4-2-8(17)6-12(10)20-15(18)13(9)14/h1-6,16-17H	ZZIALNLLNHEQPJ-UHFFFAOYSA-N	2.800	268.037	C15H8O5	268.220	C1=CC2=C(C=C1O)OC3=C2C(=O)OC4=C3C=CC(=C4)O	C1=CC2=C(C=C1O)OC3=C2C(=O)OC4=C3C=CC(=C4)O		268.037	0	20	0	0	0	0	0	1	-1	1 5 255	FALSE	0	C:\Users\qiang\Documents\Schrodinger\QIKPROP_3	QIKPROP_3-out.maegz	1	79.900		1 10 8 1 7 8 10 15 8 11 16 8 13 17 8 14 19 8 15 18 8 16 20 8 17 18 8 19 20 8 2 11 8 2 12 8 6 12 8 6 7 8 6 8 8 7 9 8 8 10 8 8 13 8 9 11 8 9 14 8
656816	2492	Structure2D_COMPOUND_CID_656816.1	656816	1	176	3	3	14	AAADcfB6MAAAAAAAAAAAAAAAAAAAAAAAAAAAAAAAAAAAAAAAAAAAHgAQCAAACDzhgAYCAABAAgAAAAAAAAAAAAAAAAAAAIAAAAACEAIAgAAAQAAFEAAAAAGQwKAAAAAAAAAAAAAAAAAAAAAAAAAAAAAAAA==	(2S,3R)-2-aminohexadecane-1,3-diol	(2S,3R)-2-aminohexadecane-1,3-diol	(2<I>S</I>,3<I>R</I>)-2-aminohexadecane-1,3-diol	(2S,3R)-2-aminohexadecane-1,3-diol	(2S,3R)-2-azanylhexadecane-1,3-diol	(2S,3R)-2-aminohexadecane-1,3-diol	InChI=1S/C16H35NO2/c1-2-3-4-5-6-7-8-9-10-11-12-13-16(19)15(17)14-18/h15-16,18-19H,2-14,17H2,1H3/t15-,16+/m0/s1	ZKLREJQHRKUJHD-JKSUJKDBSA-N	4.700	273.267	C16H35NO2	273.450	CCCCCCCCCCCCCC(C(CO)N)O	CCCCCCCCCCCCC[C@H]([C@H](CO)N)O		273.267	0	19	2	0	0	0	0	1	-1	1 5 255	TRUE	0	C:\Users\qiang\Documents\Schrodinger\QIKPROP_3	QIKPROP_3-out.maegz	1	66.500		11 1 6 14 3 6
104150	2493	Structure2D_COMPOUND_CID_104150.1	104150	1	204	3	0	8	AAADceByMAAAAAAAAAAAAAAAAAAAAAAAAAAAAAAAAAAAAAAAAAAAHgAAAAAACADhgAYCCAMABAAIAAGQGAAAAAAAAAAAAAEIAAAAAAgAgAAGAAACBgCAAAAAAAAAAAAAAAAAAAAAAAAAAAAAAAAAAAAAAA==	ethyl 3-[acetyl(butyl)amino]propanoate	3-[acetyl(butyl)amino]propanoic acid ethyl ester	ethyl 3-[acetyl(butyl)amino]propanoate	ethyl 3-[acetyl(butyl)amino]propanoate	ethyl 3-[butyl(ethanoyl)amino]propanoate	3-[acetyl(butyl)amino]propionic acid ethyl ester	InChI=1S/C11H21NO3/c1-4-6-8-12(10(3)13)9-7-11(14)15-5-2/h4-9H2,1-3H3	VZRKEAFHFMSHCD-UHFFFAOYSA-N	1.200	215.152	C11H21NO3	215.290	CCCCN(CCC(=O)OCC)C(=O)C	CCCCN(CCC(=O)OCC)C(=O)C		215.152	0	15	0	0	0	0	0	1	-1	1 5 255	FALSE	0	C:\Users\qiang\Documents\Schrodinger\QIKPROP_3	QIKPROP_3-out.maegz	1	46.600
441371	2494	PubChem_compound_text_Lauryl hydrogen sulfate_records.2	441371	1	1550	19	5	22	AAADcfB+PgBAAAAAAAAAAAAAAAAAAAAAAAAkSAAAAAAAAAAAAAAAHgAACAAADXzxgAcCCAMABoAIAICQCDAAAAAAAAAAAAEIAAATEBYAgAAnQAAHIAAXAAHK7PzOAAAAAAAAAAAAAAAAAAAAAAAAAAAAAA==	[(2S,3R,4S,6R)-4-(dimethylamino)-2-[[(3R,4S,5S,6R,7R,9R,11R,12R,13S,14R)-14-ethyl-7,12,13-trihydroxy-4-[(2R,4R,5S,6S)-5-hydroxy-4-methoxy-4,6-dimethyl-tetrahydropyran-2-yl]oxy-3,5,7,9,11,13-hexamethyl-2,10-dioxo-oxacyclotetradec-6-yl]oxy]-6-methyl-tetrahydropyran-3-yl] propanoate;dodecyl hydrogen sulfate	propanoic acid [(2S,3R,4S,6R)-4-(dimethylamino)-2-[[(3R,4S,5S,6R,7R,9R,11R,12R,13S,14R)-14-ethyl-7,12,13-trihydroxy-4-[[(2R,4R,5S,6S)-5-hydroxy-4-methoxy-4,6-dimethyl-2-oxanyl]oxy]-3,5,7,9,11,13-hexamethyl-2,10-dioxo-oxacyclotetradec-6-yl]oxy]-6-methyl-3-oxanyl] ester;sulfuric acid dodecyl ester	[(2<I>S</I>,3<I>R</I>,4<I>S</I>,6<I>R</I>)-4-(dimethylamino)-2-[[(3<I>R</I>,4<I>S</I>,5<I>S</I>,6<I>R</I>,7<I>R</I>,9<I>R</I>,11<I>R</I>,12<I>R</I>,13<I>S</I>,14<I>R</I>)-14-ethyl-7,12,13-trihydroxy-4-[(2<I>R</I>,4<I>R</I>,5<I>S</I>,6<I>S</I>)-5-hydroxy-4-methoxy-4,6-dimethyloxan-2-yl]oxy-3,5,7,9,11,13-hexamethyl-2,10-dioxo-oxacyclotetradec-6-yl]oxy]-6-methyloxan-3-yl] propanoate;dodecyl hydrogen…	[(2S,3R,4S,6R)-4-(dimethylamino)-2-[[(3R,4S,5S,6R,7R,9R,11R,12R,13S,14R)-14-ethyl-7,12,13-trihydroxy-4-[(2R,4R,5S,6S)-5-hydroxy-4-methoxy-4,6-dimethyloxan-2-yl]oxy-3,5,7,9,11,13-hexamethyl-2,10-dioxo-oxacyclotetradec-6-yl]oxy]-6-methyloxan-3-yl] propanoate;dodecyl hydrogen sulfate	[(2S,3R,4S,6R)-4-(dimethylamino)-2-[[(3R,4S,5S,6R,7R,9R,11R,12R,13S,14R)-14-ethyl-4-[(2R,4R,5S,6S)-4-methoxy-4,6-dimethyl-5-oxidanyl-oxan-2-yl]oxy-3,5,7,9,11,13-hexamethyl-7,12,13-tris(oxidanyl)-2,10-bis(oxidanylidene)-1-oxacyclotetradec-6-yl]oxy]-6-methyl-oxan-3-yl] propanoate;dodecyl hydrogen sulfate	propionic acid [(2S,3R,4S,6R)-4-(dimethylamino)-2-[[(3R,4S,5S,6R,7R,9R,11R,12R,13S,14R)-14-ethyl-7,12,13-trihydroxy-4-[(2R,4R,5S,6S)-5-hydroxy-4-methoxy-4,6-dimethyl-tetrahydropyran-2-yl]oxy-2,10-diketo-3,5,7,9,11,13-hexamethyl-oxacyclotetradec-6-yl]oxy]-6-methyl-tetrahydropyran-3-yl] ester;sulfuric acid lauryl ester	InChI=1S/C40H71NO14.C12H26O4S/c1-15-27-40(11,48)33(44)22(5)30(43)20(3)18-38(9,47)35(55-37-32(53-28(42)16-2)26(41(12)13)17-21(4)50-37)23(6)31(24(7)36(46)52-27)54-29-19-39(10,49-14)34(45)25(8)51-29;1-2-3-4-5-6-7-8-9-10-11-12-16-17(13,14)15/h20-27,29,31-35,37,44-45,47-48H,15-19H2,1-14H3;2-12H2,1H3,(H,13,14,15)/t20-,21-,22+,23+,24-,25+,26+,27-,29+,31+,32-,33-,34+,35-,37+,38-,39-,40-;/m1./s1	AWMFUEJKWXESNL-JZBHMOKNSA-N		1055.643	C52H97NO18S	1056.400	CCCCCCCCCCCCOS(=O)(=O)O.CCC1C(C(C(C(=O)C(CC(C(C(C(C(C(=O)O1)C)OC2CC(C(C(O2)C)O)(C)OC)C)OC3C(C(CC(O3)C)N(C)C)OC(=O)CC)(C)O)C)C)O)(C)O	CCCCCCCCCCCCOS(=O)(=O)O.CC[C@@H]1[C@@]([C@@H]([C@H](C(=O)[C@@H](C[C@@]([C@@H]([C@H]([C@@H]([C@H](C(=O)O1)C)O[C@H]2C[C@@]([C@H]([C@@H](O2)C)O)(C)OC)C)O[C@H]3[C@@H]([C@H](C[C@H](O3)C)N(C)C)OC(=O)CC)(C)O)C)C)O)(C)O		1055.643	0	72	18	0	0	0	0	2	-1	1 5 255	TRUE	0	C:\Users\qiang\Documents\Schrodinger\QIKPROP_3	QIKPROP_3-out.maegz	2	272.000		37 10 6 40 11 6 41 12 6 21 2 5 27 2 5 30 20 5 22 31 5 26 46 6 28 47 6 24 3 5 32 3 6 38 49 5 39 50 6 42 53 5 44 52 5 23 5 6 29 8 6 33 9 6
10421811	2495	PubChem_compound_text_1,2-Propanediol, 3-[[2-(2-methoxyphenoxy)ethyl]amino]_records.1	10421811	1	191	5	3	8	AAADceByOAAAAAAAAAAAAAAAAAAAAAAAAAAwAAAAAAAAAAABAAAAHgAQCAAACBThkAYyBoLABgCAACBCAAACCAAgIAAIiIAOiIgPNiKEMRqHeCKm0BGbqAeAQAAAAAAAAAAAQAAAAAAAAACAAAAAAAAAAA==	3-[2-(2-methoxyphenoxy)ethylamino]propane-1,2-diol	3-[2-(2-methoxyphenoxy)ethylamino]propane-1,2-diol	3-[2-(2-methoxyphenoxy)ethylamino]propane-1,2-diol	3-[2-(2-methoxyphenoxy)ethylamino]propane-1,2-diol	3-[2-(2-methoxyphenoxy)ethylamino]propane-1,2-diol	3-[2-(2-methoxyphenoxy)ethylamino]propane-1,2-diol	InChI=1S/C12H19NO4/c1-16-11-4-2-3-5-12(11)17-7-6-13-8-10(15)9-14/h2-5,10,13-15H,6-9H2,1H3	JXJUSXNKPQWTQQ-UHFFFAOYSA-N		241.131	C12H19NO4	241.280	COC1=CC=CC=C1OCCNCC(CO)O	COC1=CC=CC=C1OCCNCC(CO)O	71	241.131	0	17	0	1	0	0	0	1	1	1 5 255	TRUE	0	C:\Users\qiang\Documents\Schrodinger\QIKPROP_3	QIKPROP_3-out.maegz	1			11 12 8 11 13 8 12 14 8 13 15 8 14 16 8 15 16 8 7 2 3		1
24798717	2496	Structure2D_COMPOUND_CID_24798717.1	24798717	1	228	3	2	14	AAADcfB4MAAAAAAAAAAAAAAAAAAAAAAAAAAAAAAAAAAAAAAAAAAAGgAACAAADRSggAICCAAAAgAIAACQCAIAAAAAAAAAAAFAAAABEBIAAAAAQAAEAAABAAGIyOCOAAAAAAAAAAAAAAAAAAAAAAAAAAAAAA==	2-hydroxy-3-methyl-hexadecanoic acid	2-hydroxy-3-methylhexadecanoic acid	2-hydroxy-3-methylhexadecanoic acid	2-hydroxy-3-methylhexadecanoic acid	3-methyl-2-oxidanyl-hexadecanoic acid	2-hydroxy-3-methyl-palmitic acid	InChI=1S/C17H34O3/c1-3-4-5-6-7-8-9-10-11-12-13-14-15(2)16(18)17(19)20/h15-16,18H,3-14H2,1-2H3,(H,19,20)	HNRNFABXNZGOFG-UHFFFAOYSA-N	6.800	286.251	C17H34O3	286.400	CCCCCCCCCCCCCC(C)C(C(=O)O)O	CCCCCCCCCCCCCC(C)C(C(=O)O)O		286.251	0	20	0	2	0	0	0	1	-1	1 5 255	TRUE	0	C:\Users\qiang\Documents\Schrodinger\QIKPROP_3	QIKPROP_3-out.maegz	1	57.500		14 1 3 8 16 3
443437	2497	Structure2D_COMPOUND_CID_443437.1	443437	1	228	3	1	6	AAADceByMAAAAAAAAAAAAAAAAAAAASAAAAAAAAAAAAAAAAAAAAAAHgAQAAAACCjhgAYCCALABAAIAAGQGAAAAAAAAAAAAIGIAAACABIAgCAHAAAGFgCQAAEaiACAAAAAAAAAAAAAAAAAAAAAAAAAAAAAAA==	N-[(3S)-2-oxotetrahydrofuran-3-yl]heptanamide	N-[(3S)-2-oxo-3-oxolanyl]heptanamide	<I>N</I>-[(3<I>S</I>)-2-oxooxolan-3-yl]heptanamide	N-[(3S)-2-oxooxolan-3-yl]heptanamide	N-[(3S)-2-oxidanylideneoxolan-3-yl]heptanamide	N-[(3S)-2-ketotetrahydrofuran-3-yl]enanthamide	InChI=1S/C11H19NO3/c1-2-3-4-5-6-10(13)12-9-7-8-15-11(9)14/h9H,2-8H2,1H3,(H,12,13)/t9-/m0/s1	FTMZLSDESAOPSZ-VIFPVBQESA-N	2.100	213.136	C11H19NO3	213.270	CCCCCCC(=O)NC1CCOC1=O	CCCCCCC(=O)N[C@H]1CCOC1=O		213.136	0	15	1	0	0	0	0	1	4	1 5 255	TRUE	0	C:\Users\qiang\Documents\Schrodinger\QIKPROP_3	QIKPROP_3-out.maegz	1	55.400		5 4 6
46174179	2498	Structure2D_COMPOUND_CID_46174179.1	46174179	1	903	10	2	10	AAADcfB4PAAAAAAAAAAAAAAAAAAAAaIAAAAAAAAABgAAAADQAAAAGgAACAAADVSggAICCAAABgAIAACQCAIAAAAAAAAAAAFAAAABABYAAAACQAAFIAADAAHK6PyOgAAAAAAAAAAAAAAAAAAAAYAADAAAAA==	[(3S,3aR,4S,6S,6aS,8R,9R,9aR,9bS)-6-acetoxy-4-butanoyloxy-3,3a-dihydroxy-3,6,9-trimethyl-2-oxo-4,5,6a,7,8,9,9a,9b-octahydroazuleno[4,5-b]furan-8-yl] 2-methylbutanoate	2-methylbutanoic acid [(3S,3aR,4S,6S,6aS,8R,9R,9aR,9bS)-6-acetyloxy-3,3a-dihydroxy-3,6,9-trimethyl-2-oxo-4-(1-oxobutoxy)-4,5,6a,7,8,9,9a,9b-octahydroazuleno[4,5-b]furan-8-yl] ester	[(3<I>S</I>,3<I>a</I><I>R</I>,4<I>S</I>,6<I>S</I>,6<I>a</I><I>S</I>,8<I>R</I>,9<I>R</I>,9<I>a</I><I>R</I>,9<I>b</I><I>S</I>)-6-acetyloxy-4-butanoyloxy-3,3<I>a</I>-dihydroxy-3,6,9-trimethyl-2-oxo-4,5,6<I>a</I>,7,8,9,9<I>a</I>,9<I>b</I>-octahydroazuleno[4,5-b]furan-8-yl] 2-methylbutanoate	[(3S,3aR,4S,6S,6aS,8R,9R,9aR,9bS)-6-acetyloxy-4-butanoyloxy-3,3a-dihydroxy-3,6,9-trimethyl-2-oxo-4,5,6a,7,8,9,9a,9b-octahydroazuleno[4,5-b]furan-8-yl] 2-methylbutanoate	[(3S,3aR,4S,6S,6aS,8R,9R,9aR,9bS)-6-acetyloxy-4-butanoyloxy-3,6,9-trimethyl-3,3a-bis(oxidanyl)-2-oxidanylidene-4,5,6a,7,8,9,9a,9b-octahydroazuleno[4,5-b]furan-8-yl] 2-methylbutanoate	2-methylbutyric acid [(3S,3aR,4S,6S,6aS,8R,9R,9aR,9bS)-6-acetoxy-4-butyryloxy-3,3a-dihydroxy-2-keto-3,6,9-trimethyl-4,5,6a,7,8,9,9a,9b-octahydroazuleno[4,5-b]furan-8-yl] ester	InChI=1S/C26H40O10/c1-8-10-19(28)34-18-12-24(6,36-15(5)27)16-11-17(33-22(29)13(3)9-2)14(4)20(16)21-26(18,32)25(7,31)23(30)35-21/h13-14,16-18,20-21,31-32H,8-12H2,1-7H3/t13?,14-,16-,17+,18-,20+,21-,24-,25+,26+/m0/s1	OUYQBHDYZDICNU-WLAYSGDQSA-N	2.600	512.262	C26H40O10	512.600	CCCC(=O)OC1CC(C2CC(C(C2C3C1(C(C(=O)O3)(C)O)O)C)OC(=O)C(C)CC)(C)OC(=O)C	CCCC(=O)O[C@H]1C[C@]([C@H]2C[C@H]([C@@H]([C@H]2[C@H]3[C@]1([C@](C(=O)O3)(C)O)O)C)OC(=O)C(C)CC)(C)OC(=O)C	146	512.262	0	36	9	1	0	0	0	1	-1	1 5 255	TRUE	0	C:\Users\qiang\Documents\Schrodinger\QIKPROP_3	QIKPROP_3-out.maegz	1			11 37 5 12 38 5 13 39 6 15 22 5 16 2 5 29 33 3 14 3 5 18 4 6 19 5 6 21 6 6
365614	2499	PubChem_compound_text_Lauryl hydrogen sulfate_records.41	365614	1	305	6	3	16	AAADcfBzOABAAAAAAAAAAAAAAAAAAAAAAAAAAAAAAAAAAAAAAAAAHgAQCAAACADhgAYAAALAAIAAAAAAADAAAAAAAAAAAIAIAAAAQAIAgAAUAAAEEACAAAGQwKAAAAAAAAAAAAAAAAAAAAAAAAAAAAAAAA==	12-(2-aminoethylamino)dodecyl hydrogen sulfate	sulfuric acid 12-(2-aminoethylamino)dodecyl ester	12-(2-aminoethylamino)dodecyl hydrogen sulfate	12-(2-aminoethylamino)dodecyl hydrogen sulfate	12-(2-azanylethylamino)dodecyl hydrogen sulfate	sulfuric acid 12-(2-aminoethylamino)dodecyl ester	InChI=1S/C14H32N2O4S/c15-11-13-16-12-9-7-5-3-1-2-4-6-8-10-14-20-21(17,18)19/h16H,1-15H2,(H,17,18,19)	KWDLWILMACXKTF-UHFFFAOYSA-N	0.200	324.208	C14H32N2O4S	324.480	C(CCCCCCOS(=O)(=O)O)CCCCCNCCN	C(CCCCCCOS(=O)(=O)O)CCCCCNCCN		324.208	0	21	0	0	0	0	0	1	-1	1 5 255	FALSE	0	C:\Users\qiang\Documents\Schrodinger\QIKPROP_3	QIKPROP_3-out.maegz	41	110.000
3247037	2500	Structure2D_COMPOUND_CID_3247037.1	3247037	1	188	3	3	15	AAADcfB6MAAAAAAAAAAAAAAAAAAAAAAAAAAAAAAAAAAAAAAAAAAAHgAQCAAACDzhgAYCAABAAgAAAAAAAAAAAAAAAAAAAIAAAAACEAIAgAAAQAAFEAAAAAGQwKAAAAAAAAAAAAAAAAAAAAAAAAAAAAAAAA==	(2S,3R)-2-aminoheptadecane-1,3-diol	(2S,3R)-2-aminoheptadecane-1,3-diol	(2<I>S</I>,3<I>R</I>)-2-aminoheptadecane-1,3-diol	(2S,3R)-2-aminoheptadecane-1,3-diol	(2S,3R)-2-azanylheptadecane-1,3-diol	(2S,3R)-2-aminoheptadecane-1,3-diol	InChI=1S/C17H37NO2/c1-2-3-4-5-6-7-8-9-10-11-12-13-14-17(20)16(18)15-19/h16-17,19-20H,2-15,18H2,1H3/t16-,17+/m0/s1	KFQUQCFJDMSIJF-DLBZAZTESA-N	5.300	287.282	C17H37NO2	287.500	CCCCCCCCCCCCCCC(C(CO)N)O	CCCCCCCCCCCCCC[C@H]([C@H](CO)N)O		287.282	0	20	2	0	0	0	0	1	1	1 5 255	TRUE	0	C:\Users\qiang\Documents\Schrodinger\QIKPROP_3	QIKPROP_3-out.maegz	1	66.500		12 1 6 15 3 6
10221437	2501	Structure2D_COMPOUND_CID_10221437.1	10221437	1	291	3	1	11	AAADceB6MAAAAAAAAAAAAAAAAAAAASAAAAAAAAAAAAAAAAAAAAAAHgAQAAAACCjhgAYCCALABAAIAAGQGAAAAAAAAAAAAIGIAAACABIAgCAHAAAGFgCQAAEaiICAAAAAAAAAAAAAAAAAAAAAAAAAAAAAAA==	N-[(3S)-2-oxotetrahydrofuran-3-yl]dodecanamide	N-[(3S)-2-oxo-3-oxolanyl]dodecanamide	<I>N</I>-[(3<I>S</I>)-2-oxooxolan-3-yl]dodecanamide	N-[(3S)-2-oxooxolan-3-yl]dodecanamide	N-[(3S)-2-oxidanylideneoxolan-3-yl]dodecanamide	N-[(3S)-2-ketotetrahydrofuran-3-yl]lauramide	InChI=1S/C16H29NO3/c1-2-3-4-5-6-7-8-9-10-11-15(18)17-14-12-13-20-16(14)19/h14H,2-13H2,1H3,(H,17,18)/t14-/m0/s1	WILLZMOKUUPJSL-AWEZNQCLSA-N	4.800	283.215	C16H29NO3	283.410	CCCCCCCCCCCC(=O)NC1CCOC1=O	CCCCCCCCCCCC(=O)N[C@H]1CCOC1=O		283.215	0	20	1	0	0	0	0	1	-1	1 5 255	TRUE	0	C:\Users\qiang\Documents\Schrodinger\QIKPROP_3	QIKPROP_3-out.maegz	1	55.400		12 4 6
5326	2502	Structure2D_COMPOUND_CID_5326.1	5326	1	368	7	2	4	AAADccBzsABAAAAAAAAAAAAAAAAAAAAAAAA8QAAAAAAAAAABwAAAHgQQQAAACAzB0gY/15ZIFAKgADRnZHTCiDkxQqAJ2DgrZJiOKKLA2dGFJAhokAJYyCcQAAAAAAQAAAAAAAAACAAAAAAAAAAAAAAAAA==	4-amino-N-(5-methoxypyrimidin-2-yl)benzenesulfonamide	4-amino-N-(5-methoxy-2-pyrimidinyl)benzenesulfonamide	4-amino-<I>N</I>-(5-methoxypyrimidin-2-yl)benzenesulfonamide	4-amino-N-(5-methoxypyrimidin-2-yl)benzenesulfonamide	4-azanyl-N-(5-methoxypyrimidin-2-yl)benzenesulfonamide	4-amino-N-(5-methoxypyrimidin-2-yl)benzenesulfonamide	InChI=1S/C11H12N4O3S/c1-18-9-6-13-11(14-7-9)15-19(16,17)10-4-2-8(12)3-5-10/h2-7H,12H2,1H3,(H,13,14,15)	GPTONYMQFTZPKC-UHFFFAOYSA-N		280.063	C11H12N4O3S	280.310	COC1=CN=C(N=C1)NS(=O)(=O)C2=CC=C(C=C2)N	COC1=CN=C(N=C1)NS(=O)(=O)C2=CC=C(C=C2)N	116	280.063	0	19	0	0	0	0	0	1	-1	1 5 255	FALSE	0	C:\Users\qiang\Documents\Schrodinger\QIKPROP_3	QIKPROP_3-out.maegz	1		0.400	10 13 8 11 14 8 12 13 8 12 14 8 16 17 8 16 18 8 6 15 8 6 17 8 7 15 8 7 18 8 9 10 8 9 11 8
67136	2503	Structure2D_COMPOUND_CID_67136.1	67136	1	451	7	3	2	AAADccBjOABkAAAAAAAAAAAAAAAAAAAAAAAwAAAAAAAAAAABAAAAHAYQQAAACAqBUCAwwYBAAAKAACRCQHDCABAgBwAAiBwAZogIICKBkpGAIABgkAAIyAcQAAAAAAYAAEIAAYAADAAAhAADAAAAAAAAAA==	4-amino-6-chloro-benzene-1,3-disulfonamide	4-amino-6-chlorobenzene-1,3-disulfonamide	4-amino-6-chlorobenzene-1,3-disulfonamide	4-amino-6-chlorobenzene-1,3-disulfonamide	4-azanyl-6-chloranyl-benzene-1,3-disulfonamide	4-amino-6-chloro-benzene-1,3-disulfonamide	InChI=1S/C6H8ClN3O4S2/c7-3-1-4(8)6(16(10,13)14)2-5(3)15(9,11)12/h1-2H,8H2,(H2,9,11,12)(H2,10,13,14)	IHJCXVZDYSXXFT-UHFFFAOYSA-N	-0.500	284.964	C6H8ClN3O4S2	285.700	C1=C(C(=CC(=C1Cl)S(=O)(=O)N)S(=O)(=O)N)N	C1=C(C(=CC(=C1Cl)S(=O)(=O)N)S(=O)(=O)N)N	163	284.964	0	16	0	0	0	0	0	1	-1	1 5 255	FALSE	0	C:\Users\qiang\Documents\Schrodinger\QIKPROP_3	QIKPROP_3-out.maegz	1			11 13 8 11 14 8 12 13 8 12 15 8 14 16 8 15 16 8
5280498	2504	Structure2D_COMPOUND_CID_5280498.1	5280498	1	147	4	2	3	AAADcYBgOAAAAAAAAAAAAAAAAAAAAAAAAAAAAAAAAAAAAAAAAAAAGgAACAAACACAgAAACAAAAgCIACDSCAAAAAAgAAAICAEAAEgABAAAAQAAUAAAQAAIEYIAAAAAAAAAAAAAAAAAAAAAAAAAAAAAAAAAAA==	(E)-pent-2-enedioic acid	(E)-2-pentenedioic acid	(<I>E</I>)-pent-2-enedioic acid	(E)-pent-2-enedioic acid	(E)-pent-2-enedioic acid	(E)-pent-2-enedioic acid	InChI=1S/C5H6O4/c6-4(7)2-1-3-5(8)9/h1-2H,3H2,(H,6,7)(H,8,9)/b2-1+	XVOUMQNXTGKGMA-OWOJBTEDSA-N	-0.300	130.027	C5H6O4	130.100	C(C=CC(=O)O)C(=O)O	C(/C=C/C(=O)O)C(=O)O		130.027	0	9	0	0	1	0	0	1	-1	1 5 255	FALSE	0	C:\Users\qiang\Documents\Schrodinger\QIKPROP_3	QIKPROP_3-out.maegz	1	74.600
5403	2505	Structure2D_COMPOUND_CID_5403.1	5403	1	205	4	4	4	AAADceByMAAAAAAAAAAAAAAAAAAAAAAAAAAwAAAAAAAAAAABAAAAHgAQCAAADJzhmAYyBoLAAgCAAiBCAAACAAAgIAAAiIAOCIgKNyKCkROEcAAl0BWYmAfQ8LYOAAABCAAAAAAAAAIQAAAAAAAAAAAAAA==	5-[2-(tert-butylamino)-1-hydroxy-ethyl]benzene-1,3-diol	5-[2-(tert-butylamino)-1-hydroxyethyl]benzene-1,3-diol	5-[2-(<I>tert</I>-butylamino)-1-hydroxyethyl]benzene-1,3-diol	5-[2-(tert-butylamino)-1-hydroxyethyl]benzene-1,3-diol	5-[2-(tert-butylamino)-1-oxidanyl-ethyl]benzene-1,3-diol	5-[2-(tert-butylamino)-1-hydroxy-ethyl]resorcinol	InChI=1S/C12H19NO3/c1-12(2,3)13-7-11(16)8-4-9(14)6-10(15)5-8/h4-6,11,13-16H,7H2,1-3H3	XWTYSIMOBUGWOL-UHFFFAOYSA-N		225.136	C12H19NO3	225.280	CC(C)(C)NCC(C1=CC(=CC(=C1)O)O)O	CC(C)(C)NCC(C1=CC(=CC(=C1)O)O)O		225.136	0	16	0	1	0	0	0	1	-1	1 5 255	TRUE	0	C:\Users\qiang\Documents\Schrodinger\QIKPROP_3	QIKPROP_3-out.maegz	1	72.700	0.900	7 1 3 11 12 8 11 13 8 12 15 8 13 14 8 14 16 8 15 16 8
4091	2506	Structure2D_COMPOUND_CID_4091.1	4091	1	132	1	3	2	AAADccBjgAAAAAAAAAAAAAAAAAAAAAAAAAAAAAAAAAAAAAAAAAAAFAAQAAAAAAAAAAQDAANAAAAgAAAAJAAAAAGAAAABAAAIAACAAAAAAAAAAAAAAAAAAAAAAAAAAAAAAAAAAAAAAAAAAAAAAAAAAAAAAA==	3-(diaminomethylene)-1,1-dimethyl-guanidine	3-(diaminomethylidene)-1,1-dimethylguanidine	3-(diaminomethylidene)-1,1-dimethylguanidine	3-(diaminomethylidene)-1,1-dimethylguanidine	3-[bis(azanyl)methylidene]-1,1-dimethyl-guanidine	3-(diaminomethylene)-1,1-dimethyl-guanidine	InChI=1S/C4H11N5/c1-9(2)4(7)8-3(5)6/h1-2H3,(H5,5,6,7,8)	XZWYZXLIPXDOLR-UHFFFAOYSA-N	-1.300	129.101	C4H11N5	129.160	CN(C)C(=N)N=C(N)N	CN(C)C(=N)N=C(N)N		129.101	0	9	0	0	0	0	0	1	-1	1 5 255	FALSE	0	C:\Users\qiang\Documents\Schrodinger\QIKPROP_3	QIKPROP_3-out.maegz	1	91.500
12989303	2507	Structure2D_COMPOUND_CID_12989303.1	12989303	1	210	3	2	0	AAADccByMAAAAAAAAAAAAAAAAAAAAAAAAAA8QAAAAAAAAACxAAAAHgAACAAADCzBmAQyBoMAAgCAAiBCAACCAAAgIAAAiAAOjIgJJiKCkROEcAlkwBGJmAew0LMOoAABAAAQQABAAAIAACCAAAAAAAAAAA==	(1R)-1,2-dimethyl-3,4-dihydro-1H-isoquinoline-6,7-diol	(1R)-1,2-dimethyl-3,4-dihydro-1H-isoquinoline-6,7-diol	(1<I>R</I>)-1,2-dimethyl-3,4-dihydro-1<I>H</I>-isoquinoline-6,7-diol	(1R)-1,2-dimethyl-3,4-dihydro-1H-isoquinoline-6,7-diol	(1R)-1,2-dimethyl-3,4-dihydro-1H-isoquinoline-6,7-diol	(1R)-1,2-dimethyl-3,4-dihydro-1H-isoquinoline-6,7-diol	InChI=1S/C11H15NO2/c1-7-9-6-11(14)10(13)5-8(9)3-4-12(7)2/h5-7,13-14H,3-4H2,1-2H3/t7-/m1/s1	RKMGOUZXGHZLBJ-SSDOTTSWSA-N	1.500	193.110	C11H15NO2	193.240	CC1C2=CC(=C(C=C2CCN1C)O)O	C[C@@H]1C2=CC(=C(C=C2CCN1C)O)O		193.110	0	14	1	0	0	0	0	1	-1	1 5 255	TRUE	0	C:\Users\qiang\Documents\Schrodinger\QIKPROP_3	QIKPROP_3-out.maegz	1	43.700		10 13 8 12 14 8 13 14 8 4 9 6 5 10 8 5 8 8 8 12 8
23062203	2508	Structure2D_COMPOUND_CID_23062203.1	23062203	1	214	2	1	15	AAADcfB4MAAAAAAAAAAAAAAAAAAAAAAAAAAAAAAAAAAAAAAAAAAAGgAACAAADQCAgAACCAAAAgAIAACQCAAAAAAAAAAAAAEAAAAAABIAAAAAQAAEAAAAAAGIyOCOAAAAAAAAAAAAAAAAAAAAAAAAAAAAAA==	14-methylheptadecanoic acid	14-methylheptadecanoic acid	14-methylheptadecanoic acid	14-methylheptadecanoic acid	14-methylheptadecanoic acid	14-methylheptadecanoic acid	InChI=1S/C18H36O2/c1-3-14-17(2)15-12-10-8-6-4-5-7-9-11-13-16-18(19)20/h17H,3-16H2,1-2H3,(H,19,20)	FSFWPQJOSZVBMA-UHFFFAOYSA-N		284.272	C18H36O2	284.500	CCCC(C)CCCCCCCCCCCCC(=O)O	CCCC(C)CCCCCCCCCCCCC(=O)O		284.272	0	20	0	1	0	0	0	1	-1	1 5 255	TRUE	0	C:\Users\qiang\Documents\Schrodinger\QIKPROP_3	QIKPROP_3-out.maegz	1	37.300	7.200	3 13 3
129626610	2509	Structure2D_COMPOUND_CID_129626610.1	129626610	1	833	5	2	2	AAADcfB6OAAAAAAAAAAAAAAAAAAAAaIAAAA8YMEAAAASAGDAAAAAHgAQCAAADxzhgAYCCALABgAIAACQCAAAAAAAAAAAAIAIAAEDEAIAgAAPQAAEEACSAAGw8PwPgAAAAAAAAADAAAYAACAAAYAADAAAAA==	[(1R,2S,4S,5'R,6S,7S,8R,9R,12S,13S,16S,18S)-16-hydroxy-5',7,9,13-tetramethyl-spiro[5-oxapentacyclo[10.8.0.02,9.04,8.013,18]icosane-6,2'-piperidine]-3'-yl] acetate	acetic acid [(1R,2S,4S,5'R,6S,7S,8R,9R,12S,13S,16S,18S)-16-hydroxy-5',7,9,13-tetramethyl-3'-spiro[5-oxapentacyclo[10.8.0.02,9.04,8.013,18]eicosane-6,2'-piperidine]yl] ester	[(1<I>R</I>,2<I>S</I>,4<I>S</I>,5&apos;<I>R</I>,6<I>S</I>,7<I>S</I>,8<I>R</I>,9<I>R</I>,12<I>S</I>,13<I>S</I>,16<I>S</I>,18<I>S</I>)-16-hydroxy-5&apos;,7,9,13-tetramethylspiro[5-oxapentacyclo[10.8.0.0<SUP>2,9</SUP>.0<SUP>4,8</SUP>.0<SUP>13,18</SUP>]icosane-6,2&apos;-piperidine]-3&apos;-yl] acetate	[(1R,2S,4S,5'R,6S,7S,8R,9R,12S,13S,16S,18S)-16-hydroxy-5',7,9,13-tetramethylspiro[5-oxapentacyclo[10.8.0.02,9.04,8.013,18]icosane-6,2'-piperidine]-3'-yl] acetate	[(1R,2S,4S,5'R,6S,7S,8R,9R,12S,13S,16S,18S)-5',7,9,13-tetramethyl-16-oxidanyl-spiro[5-oxapentacyclo[10.8.0.02,9.04,8.013,18]icosane-6,2'-piperidine]-3'-yl] ethanoate	acetic acid [(1R,2S,4S,5'R,6S,7S,8R,9R,12S,13S,16S,18S)-16-hydroxy-5',7,9,13-tetramethyl-spiro[5-oxapentacyclo[10.8.0.02,9.04,8.013,18]eicosane-6,2'-piperidine]-3'-yl] ester	InChI=1S/C29H47NO4/c1-16-12-25(33-18(3)31)29(30-15-16)17(2)26-24(34-29)14-23-21-7-6-19-13-20(32)8-10-27(19,4)22(21)9-11-28(23,26)5/h16-17,19-26,30,32H,6-15H2,1-5H3/t16-,17+,19+,20+,21-,22+,23+,24+,25?,26+,27+,28-,29+/m1/s1	HQJSCXYJQVACQR-DFNKNYFESA-N	5.800	473.351	C29H47NO4	473.700	CC1CC(C2(C(C3C(O2)CC4C3(CCC5C4CCC6C5(CCC(C6)O)C)C)C)NC1)OC(=O)C	C[C@@H]1CC([C@@]2([C@H]([C@H]3[C@@H](O2)C[C@@H]4[C@]3(CC[C@H]5[C@H]4CC[C@@H]6[C@@]5(CC[C@@H](C6)O)C)C)C)NC1)OC(=O)C		473.351	0	34	12	1	0	0	0	1	-1	1 5 255	TRUE	0	C:\Users\qiang\Documents\Schrodinger\QIKPROP_3	QIKPROP_3-out.maegz	1	67.800		18 1 5 10 38 5 11 39 5 13 24 6 15 26 5 17 47 5 25 2 3 28 3 6 31 32 5 6 20 5 7 35 5 8 36 5 9 37 6
66520	2510	Structure2D_COMPOUND_CID_66520.1	66520	1	169	5	4	1	AAADcYBgOAAAAAAAAAAAAAAAAAAAAAAAAAAwAAAAAAAAAAABAAAAGgAACAAADASAmAAwDoAAAgCIAiDSCAACAAAkIAAAiAEGCMgIJzaCFRKAcUAl4BUImQeI7CTOIAAACAAIAABAAAAQABAAAAAAAAAAAA==	2,4,6-trihydroxybenzoic acid	2,4,6-trihydroxybenzoic acid	2,4,6-trihydroxybenzoic acid	2,4,6-trihydroxybenzoic acid	2,4,6-tris(oxidanyl)benzoic acid	2,4,6-trihydroxybenzoic acid	InChI=1S/C7H6O5/c8-3-1-4(9)6(7(11)12)5(10)2-3/h1-2,8-10H,(H,11,12)	IBHWREHFNDMRPR-UHFFFAOYSA-N		170.022	C7H6O5	170.120	C1=C(C=C(C(=C1O)C(=O)O)O)O	C1=C(C=C(C(=C1O)C(=O)O)O)O	98	170.022	0	12	0	0	0	0	0	1	15	1 5 255	FALSE	0	C:\Users\qiang\Documents\Schrodinger\QIKPROP_3	QIKPROP_3-out.maegz	1		1.800	10 11 8 6 7 8 6 8 8 7 9 8 8 10 8 9 11 8
23665884	2511	PubChem_compound_text_Lauryl hydrogen sulfate_records.4	23665884	1	290	5	0	15	AAADceBwOCBAAAAAAAAAAAAAAAAAAAAAAAAAAAAAAAAAAAAAAAAAGgAAAAAACACggAICAAAABAAAAAAAADAAAAAAAAAAAAAAAAABAAIAAAACAAAEAAACAAGAwKAAAAAAAAAAAAAAAAAAAAAAAAAAAAAAAA==	sodium;2-dodecoxyethyl sulfate	sodium;2-dodecoxyethyl sulfate	sodium;2-dodecoxyethyl sulfate	sodium;2-dodecoxyethyl sulfate	sodium;2-dodecoxyethyl sulfate	sodium;2-lauryloxyethyl sulfate	InChI=1S/C14H30O5S.Na/c1-2-3-4-5-6-7-8-9-10-11-12-18-13-14-19-20(15,16)17;/h2-14H2,1H3,(H,15,16,17);/q;+1/p-1	ASEFUFIKYOCPIJ-UHFFFAOYSA-M		332.163	C14H29NaO5S	332.430	CCCCCCCCCCCCOCCOS(=O)(=O)[O-].[Na+]	CCCCCCCCCCCCOCCOS(=O)(=O)[O-].[Na+]		332.163	0	21	0	0	0	0	0	2	-1	1 5 255	FALSE	0	C:\Users\qiang\Documents\Schrodinger\QIKPROP_3	QIKPROP_3-out.maegz	4	84.000
5281707	2512	Structure2D_COMPOUND_CID_5281707.1	5281707	1	411	5	2	0	AAADccBwOAAAAAAAAAAAAAAAAAAAASAAAAA0YIAAAAAAAEiR9AAAGgAACAAADASAmAAwDsAABkCIAqDSCAACCAAkIAAIiAEGCMgMJzaONRqCe2Cl4BUIuYfL7PzOoAAACAAIAABAAAAQABAAAAAAAAAAAA==	3,9-dihydroxybenzofuro[3,2-c]chromen-6-one	3,9-dihydroxy-6-benzofuro[3,2-c][1]benzopyranone	3,9-dihydroxy-[1]benzofuro[3,2-c]chromen-6-one	3,9-dihydroxy-[1]benzofuro[3,2-c]chromen-6-one	3,9-bis(oxidanyl)-[1]benzofuro[3,2-c]chromen-6-one	3,9-dihydroxybenzofuro[3,2-c]chromen-6-one	InChI=1S/C15H8O5/c16-7-1-3-9-11(5-7)19-14-10-4-2-8(17)6-12(10)20-15(18)13(9)14/h1-6,16-17H	ZZIALNLLNHEQPJ-UHFFFAOYSA-N	2.800	268.037	C15H8O5	268.220	C1=CC2=C(C=C1O)OC3=C2C(=O)OC4=C3C=CC(=C4)O	C1=CC2=C(C=C1O)OC3=C2C(=O)OC4=C3C=CC(=C4)O		268.037	0	20	0	0	0	0	0	1	-1	1 5 255	FALSE	0	C:\Users\qiang\Documents\Schrodinger\QIKPROP_3	QIKPROP_3-out.maegz	1	79.900		1 10 8 1 7 8 10 15 8 11 16 8 13 17 8 14 19 8 15 18 8 16 20 8 17 18 8 19 20 8 2 11 8 2 12 8 6 12 8 6 7 8 6 8 8 7 9 8 8 10 8 8 13 8 9 11 8 9 14 8
23682204	2513	PubChem_compound_text_Lauryl hydrogen sulfate_records.9	23682204	1	332	6	0	18	AAADcfB4OCBAAAAAAAAAAAAAAAAAAAAAAAAAAAAAAAAAAAAAAAAAGgAAAAAACACggAICAAAABAAAAAAAADAAAAAAAAAAAAAAAAABAAIAAAACAAAEAAACAAGAwKAAAAAAAAAAAAAAAAAAAAAAAAAAAAAAAA==	sodium;2-(2-dodecoxyethoxy)ethyl sulfate	sodium;2-(2-dodecoxyethoxy)ethyl sulfate	sodium;2-(2-dodecoxyethoxy)ethyl sulfate	sodium;2-(2-dodecoxyethoxy)ethyl sulfate	sodium;2-(2-dodecoxyethoxy)ethyl sulfate	sodium;2-(2-lauryloxyethoxy)ethyl sulfate	InChI=1S/C16H34O6S.Na/c1-2-3-4-5-6-7-8-9-10-11-12-20-13-14-21-15-16-22-23(17,18)19;/h2-16H2,1H3,(H,17,18,19);/q;+1/p-1	GUQPDKHHVFLXHS-UHFFFAOYSA-M		376.190	C16H33NaO6S	376.500	CCCCCCCCCCCCOCCOCCOS(=O)(=O)[O-].[Na+]	CCCCCCCCCCCCOCCOCCOS(=O)(=O)[O-].[Na+]		376.190	0	24	0	0	0	0	0	2	-1	1 5 255	FALSE	0	C:\Users\qiang\Documents\Schrodinger\QIKPROP_3	QIKPROP_3-out.maegz	9	93.300
54692954	2514	PubChem_compound_text_Lauryl hydrogen sulfate_records.24	54692954	1	1210	13	7	14	AAADcfB/PABAAAAAAAAAAAAAAAAAAAAAAAAwYIEAAAAAAACBAAAAHgAQCAAADWzhmAYyBoNAAoCIAqFSEDKCAAAgIAAIiAHOCMgJJz6KkTKEcAAn4BEJmQf+/veugAABAAAYAADAAAYAADAAAAAAAAAAAA==	(4S,4aS,5aS,6S,12aR)-4-(dimethylamino)-1,6,10,11,12a-pentahydroxy-6-methyl-3,12-dioxo-4,4a,5,5a-tetrahydrotetracene-2-carboxamide;dodecyl hydrogen sulfate	(4S,4aS,5aS,6S,12aR)-4-(dimethylamino)-1,6,10,11,12a-pentahydroxy-6-methyl-3,12-dioxo-4,4a,5,5a-tetrahydrotetracene-2-carboxamide;sulfuric acid dodecyl ester	(4<I>S</I>,4<I>a</I><I>S</I>,5<I>a</I><I>S</I>,6<I>S</I>,12<I>a</I><I>R</I>)-4-(dimethylamino)-1,6,10,11,12<I>a</I>-pentahydroxy-6-methyl-3,12-dioxo-4,4<I>a</I>,5,5<I>a</I>-tetrahydrotetracene-2-carboxamide;dodecyl hydrogen sulfate	(4S,4aS,5aS,6S,12aR)-4-(dimethylamino)-1,6,10,11,12a-pentahydroxy-6-methyl-3,12-dioxo-4,4a,5,5a-tetrahydrotetracene-2-carboxamide;dodecyl hydrogen sulfate	(4S,4aS,5aS,6S,12aR)-4-(dimethylamino)-6-methyl-1,6,10,11,12a-pentakis(oxidanyl)-3,12-bis(oxidanylidene)-4,4a,5,5a-tetrahydrotetracene-2-carboxamide;dodecyl hydrogen sulfate	(4S,4aS,5aS,6S,12aR)-4-(dimethylamino)-1,6,10,11,12a-pentahydroxy-3,12-diketo-6-methyl-4,4a,5,5a-tetrahydrotetracene-2-carboxamide;sulfuric acid lauryl ester	InChI=1S/C22H24N2O8.C12H26O4S/c1-21(31)8-5-4-6-11(25)12(8)16(26)13-9(21)7-10-15(24(2)3)17(27)14(20(23)30)19(29)22(10,32)18(13)28;1-2-3-4-5-6-7-8-9-10-11-12-16-17(13,14)15/h4-6,9-10,15,25-26,29,31-32H,7H2,1-3H3,(H2,23,30);2-12H2,1H3,(H,13,14,15)/t9-,10-,15-,21+,22-;/m0./s1	ZPNGGFGGDUNMSP-FMZCEJRJSA-N		710.308	C34H50N2O12S	710.800	CCCCCCCCCCCCOS(=O)(=O)O.CC1(C2CC3C(C(=O)C(=C(C3(C(=O)C2=C(C4=C1C=CC=C4O)O)O)O)C(=O)N)N(C)C)O	CCCCCCCCCCCCOS(=O)(=O)O.C[C@@]1([C@H]2C[C@H]3[C@@H](C(=O)C(=C([C@]3(C(=O)C2=C(C4=C1C=CC=C4O)O)O)O)C(=O)N)N(C)C)O		710.308	0	49	5	0	0	0	0	2	-1	1 5 255	TRUE	0	C:\Users\qiang\Documents\Schrodinger\QIKPROP_3	QIKPROP_3-out.maegz	24	254.000		20 14 6 16 50 6 17 51 6 19 2 6 25 29 8 25 31 8 29 34 8 21 3 5 31 36 8 34 37 8 36 37 8
18336	2515	PubChem_compound_text_Lauryl hydrogen sulfate_records.23	18336	1	326	6	1	18	AAADcfB4OABAAAAAAAAAAAAAAAAAAAAAAAAAAAAAAAAAAAAAAAAAGgAACAAACACggAICAAAABIAAAAAAADAAAAAAAAAAAAAAAAABAAIAAAACAAAEAAACAAGAwKAAAAAAAAAAAAAAAAAAAAAAAAAAAAAAAA==	2-(2-dodecoxyethoxy)ethyl hydrogen sulfate	sulfuric acid 2-(2-dodecoxyethoxy)ethyl ester	2-(2-dodecoxyethoxy)ethyl hydrogen sulfate	2-(2-dodecoxyethoxy)ethyl hydrogen sulfate	2-(2-dodecoxyethoxy)ethyl hydrogen sulfate	sulfuric acid 2-(2-lauryloxyethoxy)ethyl ester	InChI=1S/C16H34O6S/c1-2-3-4-5-6-7-8-9-10-11-12-20-13-14-21-15-16-22-23(17,18)19/h2-16H2,1H3,(H,17,18,19)	CJWXGVNXFJTQFT-UHFFFAOYSA-N	4.400	354.208	C16H34O6S	354.500	CCCCCCCCCCCCOCCOCCOS(=O)(=O)O	CCCCCCCCCCCCOCCOCCOS(=O)(=O)O		354.208	0	23	0	0	0	0	0	1	-1	1 5 255	FALSE	0	C:\Users\qiang\Documents\Schrodinger\QIKPROP_3	QIKPROP_3-out.maegz	23	90.400
32912	2516	Structure2D_COMPOUND_CID_32912.1	32912	1	190	2	1	13	AAADcfB4MAAAAAAAAAAAAAAAAAAAAAAAAAAAAAAAAAAAAAAAAAAAGgAACAAADQCAgAACCAAAAgAIAACQCAAAAAAAAAAAAAEAAAAAABIAAAAAQAAEAAAAAAGIyOCOAAAAAAAAAAAAAAAAAAAAAAAAAAAAAA==	2-hexyldecanoic acid	2-hexyldecanoic acid	2-hexyldecanoic acid	2-hexyldecanoic acid	2-hexyldecanoic acid	2-hexylcapric acid	InChI=1S/C16H32O2/c1-3-5-7-9-10-12-14-15(16(17)18)13-11-8-6-4-2/h15H,3-14H2,1-2H3,(H,17,18)	JMOLZNNXZPAGBH-UHFFFAOYSA-N		256.240	C16H32O2	256.420	CCCCCCCCC(CCCCCC)C(=O)O	CCCCCCCCC(CCCCCC)C(=O)O		256.240	0	18	0	1	0	0	0	1	-1	1 5 255	TRUE	0	C:\Users\qiang\Documents\Schrodinger\QIKPROP_3	QIKPROP_3-out.maegz	1	37.300	6.400	3 5 3
11703755	2517	PubChem_compound_text_Lauryl hydrogen sulfate_records.13	11703755	1	298	8	5	15	AAADcfB6OABAAAAAAAAAAAAAAAAAAAAAAAAAAAAAAAAAAAAAAAAAHgAQCAAADIihgAICAABAAoAAAAAAADAAAAAAAAAAAAAAAAACEAIAAAAAQAAFEAAAAAGAwKAAAAAAAAAAAAAAAAAAAAAAAAAAAAAAAA==	2-amino-2-(hydroxymethyl)propane-1,3-diol;dodecyl hydrogen sulfate	2-amino-2-(hydroxymethyl)propane-1,3-diol;sulfuric acid dodecyl ester	2-amino-2-(hydroxymethyl)propane-1,3-diol;dodecyl hydrogen sulfate	2-amino-2-(hydroxymethyl)propane-1,3-diol;dodecyl hydrogen sulfate	2-azanyl-2-(hydroxymethyl)propane-1,3-diol;dodecyl hydrogen sulfate	2-amino-2-methylol-propane-1,3-diol;sulfuric acid lauryl ester	InChI=1S/C12H26O4S.C4H11NO3/c1-2-3-4-5-6-7-8-9-10-11-12-16-17(13,14)15;5-4(1-6,2-7)3-8/h2-12H2,1H3,(H,13,14,15);6-8H,1-3,5H2	TYTUELFFKLZOTE-UHFFFAOYSA-N		387.229	C16H37NO7S	387.500	CCCCCCCCCCCCOS(=O)(=O)O.C(C(CO)(CO)N)O	CCCCCCCCCCCCOS(=O)(=O)O.C(C(CO)(CO)N)O		387.229	0	25	0	0	0	0	0	2	-1	1 5 255	FALSE	0	C:\Users\qiang\Documents\Schrodinger\QIKPROP_3	QIKPROP_3-out.maegz	13	159.000
23700838	2518	PubChem_compound_text_Lauryl hydrogen sulfate_records.14	23700838	1	249	4	0	12	AAADceBwOCBAAAAAAAAAAAAAAAAAAAAAAAAAAAAAAAAAAAAAAAAAGgAAAAAACACggAICAAAAAAAAAAAAADAAAAAAAAAAAAAAAAAAAAIAAAAAAAAEAAAAAAGAwKAAAAAAAAAAAAAAAAAAAAAAAAAAAAAAAA==	sodium;1,1,2,2,3,3,4,4,5,5,6,6,7,7,8,8,9,9,10,10,11,11,12,12,12-pentacosadeuteriododecyl sulfate	sodium;1,1,2,2,3,3,4,4,5,5,6,6,7,7,8,8,9,9,10,10,11,11,12,12,12-pentacosadeuteriododecyl sulfate	sodium;1,1,2,2,3,3,4,4,5,5,6,6,7,7,8,8,9,9,10,10,11,11,12,12,12-pentacosadeuteriododecyl sulfate	sodium;1,1,2,2,3,3,4,4,5,5,6,6,7,7,8,8,9,9,10,10,11,11,12,12,12-pentacosadeuteriododecyl sulfate	sodium;1,1,2,2,3,3,4,4,5,5,6,6,7,7,8,8,9,9,10,10,11,11,12,12,12-pentacosadeuteriododecyl sulfate	sodium;1,1,2,2,3,3,4,4,5,5,6,6,7,7,8,8,9,9,10,10,11,11,12,12,12-pentacosadeuteriododecyl sulfate	InChI=1S/C12H26O4S.Na/c1-2-3-4-5-6-7-8-9-10-11-12-16-17(13,14)15;/h2-12H2,1H3,(H,13,14,15);/q;+1/p-1/i1D3,2D2,3D2,4D2,5D2,6D2,7D2,8D2,9D2,10D2,11D2,12D2;	DBMJMQXJHONAFJ-YCGROXIYSA-M		313.294	C12H25NaO4S	313.530	CCCCCCCCCCCCOS(=O)(=O)[O-].[Na+]	[2H]C([2H])([2H])C([2H])([2H])C([2H])([2H])C([2H])([2H])C([2H])([2H])C([2H])([2H])C([2H])([2H])C([2H])([2H])C([2H])([2H])C([2H])([2H])C([2H])([2H])C([2H])([2H])OS(=O)(=O)[O-].[Na+]		313.294	0	18	0	0	0	0	25	2	1	1 5 255	FALSE	0	C:\Users\qiang\Documents\Schrodinger\QIKPROP_3	QIKPROP_3-out.maegz	14	74.800
106679	2519	PubChem_compound_text_Lauryl hydrogen sulfate_records.19	106679	1	366	8	4	18	AAADcfB6OABAAAAAAAAAAAAAAAAAAAAAAAAAAAAAAAAAAAAAAAAAHgAACAAACBThgAYCAAMAAoAAAAAAADAAAAAAAAAAAAAIAAACEAIAAAAEQAAEAACQAAGAwKAAAAAAAAAAAAAAAAAAAAAAAAAAAAAAAA==	1-[bis(2-hydroxypropyl)amino]propan-1-ol;dodecyl hydrogen sulfate	1-[bis(2-hydroxypropyl)amino]-1-propanol;sulfuric acid dodecyl ester	1-[bis(2-hydroxypropyl)amino]propan-1-ol;dodecyl hydrogen sulfate	1-[bis(2-hydroxypropyl)amino]propan-1-ol;dodecyl hydrogen sulfate	1-[bis(2-oxidanylpropyl)amino]propan-1-ol;dodecyl hydrogen sulfate	1-[bis(2-hydroxypropyl)amino]propan-1-ol;sulfuric acid lauryl ester	InChI=1S/C12H26O4S.C9H21NO3/c1-2-3-4-5-6-7-8-9-10-11-12-16-17(13,14)15;1-4-9(13)10(5-7(2)11)6-8(3)12/h2-12H2,1H3,(H,13,14,15);7-9,11-13H,4-6H2,1-3H3	QLZJREIFCSWVSB-UHFFFAOYSA-N		457.307	C21H47NO7S	457.700	CCCCCCCCCCCCOS(=O)(=O)O.CCC(N(CC(C)O)CC(C)O)O	CCCCCCCCCCCCOS(=O)(=O)O.CCC(N(CC(C)O)CC(C)O)O		457.307	0	30	0	3	0	0	0	2	-1	1 5 255	TRUE	0	C:\Users\qiang\Documents\Schrodinger\QIKPROP_3	QIKPROP_3-out.maegz	19	136.000		16 2 3 21 3 3 22 4 3
4329331	2520	PubChem_compound_text_Lauryl hydrogen sulfate_records.8	4329331	1	230	4	0	11	AAADceBwOABAAAAAAAAAAAAAAAAAAAAAAAAAAAAAAAAAAAAAAAAAGgAAAAAACACggAICAAAAAAAAAAAAADAAAAAAAAAAAAAAAAAAAAIAAAAAAAAEAAAAAAGAwKAAAAAAAAAAAAAAAAAAAAAAAAAAAAAAAA==	dodecyl sulfate	dodecyl sulfate	dodecyl sulfate	dodecyl sulfate	dodecyl sulfate	lauryl sulfate	InChI=1S/C12H26O4S/c1-2-3-4-5-6-7-8-9-10-11-12-16-17(13,14)15/h2-12H2,1H3,(H,13,14,15)/p-1	MOTZDAYCYVMXPC-UHFFFAOYSA-M	4.700	265.147	C12H25O4S-	265.390	CCCCCCCCCCCCOS(=O)(=O)[O-]	CCCCCCCCCCCCOS(=O)(=O)[O-]		265.147	-1	17	0	0	0	0	0	1	-1	1 5 255	FALSE	0	C:\Users\qiang\Documents\Schrodinger\QIKPROP_3	QIKPROP_3-out.maegz	8	74.800
8910	2521	PubChem_compound_text_Lauryl hydrogen sulfate_records.11	8910	1	273	7	4	16	AAADcfB6OABAAAAAAAAAAAAAAAAAAAAAAAAAAAAAAAAAAAAAAAAAHgAQCAAACADhgAYCAALAAoAAAAAAADAAAAAAAAAAAIAIAAACEAIAAAAAAAAEEACQAAGAwKAAAAAAAAAAAAAAAAAAAAAAAAAAAAAAAA==	dodecyl hydrogen sulfate;2-(2-hydroxyethylamino)ethanol	2-(2-hydroxyethylamino)ethanol;sulfuric acid dodecyl ester	dodecyl hydrogen sulfate;2-(2-hydroxyethylamino)ethanol	dodecyl hydrogen sulfate;2-(2-hydroxyethylamino)ethanol	dodecyl hydrogen sulfate;2-(2-hydroxyethylamino)ethanol	2-(2-hydroxyethylamino)ethanol;sulfuric acid lauryl ester	InChI=1S/C12H26O4S.C4H11NO2/c1-2-3-4-5-6-7-8-9-10-11-12-16-17(13,14)15;6-3-1-5-2-4-7/h2-12H2,1H3,(H,13,14,15);5-7H,1-4H2	MKHVZQXYWACUQC-UHFFFAOYSA-N		371.234	C16H37NO6S	371.500	CCCCCCCCCCCCOS(=O)(=O)O.C(CO)NCCO	CCCCCCCCCCCCOS(=O)(=O)O.C(CO)NCCO		371.234	0	24	0	0	0	0	0	2	1	1 5 255	FALSE	0	C:\Users\qiang\Documents\Schrodinger\QIKPROP_3	QIKPROP_3-out.maegz	11	125.000
78449	2522	PubChem_compound_text_Lauryl hydrogen sulfate_records.12	78449	1	254	6	3	13	AAADcfByOABAAAAAAAAAAAAAAAAAAAAAAAAAAAAAAAAAAAAAAAAAHgAQCAAACADhgAYCAABAAoAAAAAAADAAAAAAAAAAAIAAAAACEAIAAAAAAAAEEAAAAAGAwKAAAAAAAAAAAAAAAAAAAAAAAAAAAAAAAA==	2-aminoethanol;dodecyl hydrogen sulfate	2-aminoethanol;sulfuric acid dodecyl ester	2-aminoethanol;dodecyl hydrogen sulfate	2-aminoethanol;dodecyl hydrogen sulfate	2-azanylethanol;dodecyl hydrogen sulfate	2-aminoethanol;sulfuric acid lauryl ester	InChI=1S/C12H26O4S.C2H7NO/c1-2-3-4-5-6-7-8-9-10-11-12-16-17(13,14)15;3-1-2-4/h2-12H2,1H3,(H,13,14,15);4H,1-3H2	QVBODZPPYSSMEL-UHFFFAOYSA-N		327.208	C14H33NO5S	327.480	CCCCCCCCCCCCOS(=O)(=O)O.C(CO)N	CCCCCCCCCCCCOS(=O)(=O)O.C(CO)N		327.208	0	21	0	0	0	0	0	2	-1	1 5 255	FALSE	0	C:\Users\qiang\Documents\Schrodinger\QIKPROP_3	QIKPROP_3-out.maegz	12	118.000
103193	2523	PubChem_compound_text_Lauryl hydrogen sulfate_records.36	103193	1	288	6	2	16	AAADcfB6OABAAAAAAAAAAAAAAAAAAAAAAAAAAAAAAAAAAAAAAAAAHgAACAAACADhgAYCAAMAAoAAAAAAADAAAAAAAAAAAAAIAAACEAIAAAAAAAAEAACQAAGAwKAAAAAAAAAAAAAAAAAAAAAAAAAAAAAAAA==	2-(diethylamino)ethanol;dodecyl hydrogen sulfate	2-(diethylamino)ethanol;sulfuric acid dodecyl ester	2-(diethylamino)ethanol;dodecyl hydrogen sulfate	2-(diethylamino)ethanol;dodecyl hydrogen sulfate	2-(diethylamino)ethanol;dodecyl hydrogen sulfate	2-(diethylamino)ethanol;sulfuric acid lauryl ester	InChI=1S/C12H26O4S.C6H15NO/c1-2-3-4-5-6-7-8-9-10-11-12-16-17(13,14)15;1-3-7(4-2)5-6-8/h2-12H2,1H3,(H,13,14,15);8H,3-6H2,1-2H3	CDNCAPBCBVEQFI-UHFFFAOYSA-N		383.271	C18H41NO5S	383.600	CCCCCCCCCCCCOS(=O)(=O)O.CCN(CC)CCO	CCCCCCCCCCCCOS(=O)(=O)O.CCN(CC)CCO		383.271	0	25	0	0	0	0	0	2	-1	1 5 255	FALSE	0	C:\Users\qiang\Documents\Schrodinger\QIKPROP_3	QIKPROP_3-out.maegz	36	95.400
87078381	2524	PubChem_compound_text_Lauryl hydrogen sulfate_records.37	87078381	1	244	5	2	12	AAADceBwOABAAAAAAAAAAAAAAAAAAAAAAAAAAAAAAAAAAAAAAAAAGgAACAAACACggAICAAAAAIAAAAAAADAAAAAAAAAAAAAAAAAAAAIAAAAAAAAEAAAAAAGAwKAAAAAAAAAAAAAAAAAAAAAAAAAAAAAAAA==	dodecyl hydrogen sulfate;hydrate	sulfuric acid dodecyl ester;hydrate	dodecyl hydrogen sulfate;hydrate	dodecyl hydrogen sulfate;hydrate	dodecyl hydrogen sulfate;hydrate	sulfuric acid lauryl ester;hydrate	InChI=1S/C12H26O4S.H2O/c1-2-3-4-5-6-7-8-9-10-11-12-16-17(13,14)15;/h2-12H2,1H3,(H,13,14,15);1H2	TXOGVVUDQFPRPJ-UHFFFAOYSA-N		284.166	C12H28O5S	284.420	CCCCCCCCCCCCOS(=O)(=O)O.O	CCCCCCCCCCCCOS(=O)(=O)O.O		284.166	0	18	0	0	0	0	0	2	-1	1 5 255	FALSE	0	C:\Users\qiang\Documents\Schrodinger\QIKPROP_3	QIKPROP_3-out.maegz	37	73.000
87119956	2525	PubChem_compound_text_Lauryl hydrogen sulfate_records.38	87119956	1	244	4	2	12	AAADceBwOABEAAAAAAAAAAAAAAAAAAAAAAAAAAAAAAAAAAAAAAAAGgAACAAACACggAICAAAAAIAAAAAAADAAAAAAAAAAAAAAAAAAAAIAAAAAAAAEAAAAAAGAwKAAAAAAAAAAAAAAAAAAAAAAAAAAAAAAAA==	dodecyl hydrogen sulfate;hydrochloride	sulfuric acid dodecyl ester;hydrochloride	dodecyl hydrogen sulfate;hydrochloride	dodecyl hydrogen sulfate;hydrochloride	dodecyl hydrogen sulfate;hydrochloride	sulfuric acid lauryl ester;hydrochloride	InChI=1S/C12H26O4S.ClH/c1-2-3-4-5-6-7-8-9-10-11-12-16-17(13,14)15;/h2-12H2,1H3,(H,13,14,15);1H	XCKUCYXLXGVCPV-UHFFFAOYSA-N		302.132	C12H27ClO4S	302.860	CCCCCCCCCCCCOS(=O)(=O)O.Cl	CCCCCCCCCCCCOS(=O)(=O)O.Cl		302.132	0	18	0	0	0	0	0	2	-1	1 5 255	FALSE	0	C:\Users\qiang\Documents\Schrodinger\QIKPROP_3	QIKPROP_3-out.maegz	38	72.000
129643902	2526	PubChem_compound_text_Lauryl hydrogen sulfate_records.39	129643902	1	306	8	3	11	AAADcfBzPABgAAAAAAAAAAAAAAAAAAAAAAAAAAAAAAAAAAAAAAAAGgAQCAAACACggAICAAAAAIAAAAAAADAAAAAAAAAAAAAAAAAAAAIAAAAAAAAEAAAAAAGAwKAAAAAAAAAAAAAAAAAAAAAAAAAAAAAAAA==	diammonium;dodecyl sulfate;hydrogen sulfate	diammonium;dodecyl sulfate;hydrogen sulfate	diazanium;dodecyl sulfate;hydrogen sulfate	diazanium;dodecyl sulfate;hydrogen sulfate	diazanium;dodecyl sulfate;hydrogen sulfate	diammonium;lauryl sulfate;bisulfate	InChI=1S/C12H26O4S.2H3N.H2O4S/c1-2-3-4-5-6-7-8-9-10-11-12-16-17(13,14)15;;;1-5(2,3)4/h2-12H2,1H3,(H,13,14,15);2*1H3;(H2,1,2,3,4)	QJJFRYXBDQRBIV-UHFFFAOYSA-N		398.176	C12H34N2O8S2	398.500	CCCCCCCCCCCCOS(=O)(=O)[O-].[NH4+].[NH4+].OS(=O)(=O)[O-]	CCCCCCCCCCCCOS(=O)(=O)[O-].[NH4+].[NH4+].OS(=O)(=O)[O-]		398.176	0	24	0	0	0	0	0	4	-1	1 5 255	FALSE	0	C:\Users\qiang\Documents\Schrodinger\QIKPROP_3	QIKPROP_3-out.maegz	39	163.000
12989303	2527	Structure2D_COMPOUND_CID_12989303.1	12989303	1	210	3	2	0	AAADccByMAAAAAAAAAAAAAAAAAAAAAAAAAA8QAAAAAAAAACxAAAAHgAACAAADCzBmAQyBoMAAgCAAiBCAACCAAAgIAAAiAAOjIgJJiKCkROEcAlkwBGJmAew0LMOoAABAAAQQABAAAIAACCAAAAAAAAAAA==	(1R)-1,2-dimethyl-3,4-dihydro-1H-isoquinoline-6,7-diol	(1R)-1,2-dimethyl-3,4-dihydro-1H-isoquinoline-6,7-diol	(1<I>R</I>)-1,2-dimethyl-3,4-dihydro-1<I>H</I>-isoquinoline-6,7-diol	(1R)-1,2-dimethyl-3,4-dihydro-1H-isoquinoline-6,7-diol	(1R)-1,2-dimethyl-3,4-dihydro-1H-isoquinoline-6,7-diol	(1R)-1,2-dimethyl-3,4-dihydro-1H-isoquinoline-6,7-diol	InChI=1S/C11H15NO2/c1-7-9-6-11(14)10(13)5-8(9)3-4-12(7)2/h5-7,13-14H,3-4H2,1-2H3/t7-/m1/s1	RKMGOUZXGHZLBJ-SSDOTTSWSA-N	1.500	193.110	C11H15NO2	193.240	CC1C2=CC(=C(C=C2CCN1C)O)O	C[C@@H]1C2=CC(=C(C=C2CCN1C)O)O		193.110	0	14	1	0	0	0	0	1	-1	1 5 255	TRUE	0	C:\Users\qiang\Documents\Schrodinger\QIKPROP_3	QIKPROP_3-out.maegz	1	43.700		10 13 8 12 14 8 13 14 8 4 9 6 5 10 8 5 8 8 8 12 8
5312485	2528	Structure2D_COMPOUND_CID_5312485.1	5312485	1	267	2	1	14	AAADcfB4MAAAAAAAAAAAAAAAAAAAAAAAAAAAAAAAAAAAAAAAAAAAGgAACAAACACAgAACCAAAAgCIACDSCAAAAAAgAAAICAEAAAgAABIAAQAAQAAEgAAIAAOIyKCAAAAAAAAAAAAAAAAAAAAAAAAAAAAAAA==	(7Z,10Z)-octadeca-7,10-dienoic acid	(7Z,10Z)-octadeca-7,10-dienoic acid	(7<I>Z</I>,10<I>Z</I>)-octadeca-7,10-dienoic acid	(7Z,10Z)-octadeca-7,10-dienoic acid	(7Z,10Z)-octadeca-7,10-dienoic acid	(7Z,10Z)-octadeca-7,10-dienoic acid	InChI=1S/C18H32O2/c1-2-3-4-5-6-7-8-9-10-11-12-13-14-15-16-17-18(19)20/h8-9,11-12H,2-7,10,13-17H2,1H3,(H,19,20)/b9-8-,12-11-	UNQVCNJXEMDZNO-MURFETPASA-N	6.600	280.240	C18H32O2	280.400	CCCCCCCC=CCC=CCCCCCC(=O)O	CCCCCCC/C=C\C/C=C\CCCCCC(=O)O		280.240	0	20	0	0	2	0	0	1	-1	1 5 255	FALSE	0	C:\Users\qiang\Documents\Schrodinger\QIKPROP_3	QIKPROP_3-out.maegz	1	37.300
61570	2529	PubChem_compound_text_Lauryl hydrogen sulfate_records.25	61570	1	335	5	1	15	AAADcfB6OABAAAAAAAAAAAAAAAAAAAAAAAAwAAAAAAAAAAAAAAAAHgAACAAACCjhgAYCAAMAAIAAAAAAADAAAAAAAAAAAAAIAAAAAAIAgAAEAAAEAACAAAGQwKAAAAAAAAAAAAAAAAAAAAAAAAAAAAAAAA==	N,N-diethylcyclohexanamine;dodecyl hydrogen sulfate	N,N-diethylcyclohexanamine;sulfuric acid dodecyl ester	<I>N</I>,<I>N</I>-diethylcyclohexanamine;dodecyl hydrogen sulfate	N,N-diethylcyclohexanamine;dodecyl hydrogen sulfate	N,N-diethylcyclohexanamine;dodecyl hydrogen sulfate	cyclohexyl(diethyl)amine;sulfuric acid lauryl ester	InChI=1S/C12H26O4S.C10H21N/c1-2-3-4-5-6-7-8-9-10-11-12-16-17(13,14)15;1-3-11(4-2)10-8-6-5-7-9-10/h2-12H2,1H3,(H,13,14,15);10H,3-9H2,1-2H3	MPLKHTYEXMXSRI-UHFFFAOYSA-N		421.323	C22H47NO4S	421.700	CCCCCCCCCCCCOS(=O)(=O)O.CCN(CC)C1CCCCC1	CCCCCCCCCCCCOS(=O)(=O)O.CCN(CC)C1CCCCC1		421.323	0	28	0	0	0	0	0	2	-1	1 5 255	FALSE	0	C:\Users\qiang\Documents\Schrodinger\QIKPROP_3	QIKPROP_3-out.maegz	25	75.200
6330930	2530	PubChem_compound_text_Lauryl hydrogen sulfate_records.27	6330930	1	244	4	1	12	AAADceBwOCBAAAAAAAAAAAAAAAAAAAAAAAAAAAAAAAAAAAAAAAAAGgAACAAACACggAICAAAAAIAAAAAAADAAAAAAAAAAAAAAAAAAAAIAAAAAAAAEAAAAAAGAwKAAAAAAAAAAAAAAAAAAAAAAAAAAAAAAAA==							InChI=1S/C12H26O4S.Na/c1-2-3-4-5-6-7-8-9-10-11-12-16-17(13,14)15;/h2-12H2,1H3,(H,13,14,15);	FMWAXKQEIXRUTI-UHFFFAOYSA-N		289.145	C12H26NaO4S	289.390	CCCCCCCCCCCCOS(=O)(=O)O.[Na]	CCCCCCCCCCCCOS(=O)(=O)O.[Na]		289.145	0	18	0	0	0	0	0	2	1	1 5 255	FALSE	0	C:\Users\qiang\Documents\Schrodinger\QIKPROP_3	QIKPROP_3-out.maegz	27	72.000
106678	2531	PubChem_compound_text_Lauryl hydrogen sulfate_records.28	106678	1	304	7	4	16	AAADcfB6OABAAAAAAAAAAAAAAAAAAAAAAAAAAAAAAAAAAAAAAAAAHgAQCAAACBThgAYCAALAAoAAAAAAADAAAAAAAAAAAIAIAAACEAIAAAAEAAAEEACQAAGAwKAAAAAAAAAAAAAAAAAAAAAAAAAAAAAAAA==	dodecyl hydrogen sulfate;1-(2-hydroxypropylamino)propan-2-ol	1-(2-hydroxypropylamino)-2-propanol;sulfuric acid dodecyl ester	dodecyl hydrogen sulfate;1-(2-hydroxypropylamino)propan-2-ol	dodecyl hydrogen sulfate;1-(2-hydroxypropylamino)propan-2-ol	dodecyl hydrogen sulfate;1-(2-oxidanylpropylamino)propan-2-ol	1-(2-hydroxypropylamino)propan-2-ol;sulfuric acid lauryl ester	InChI=1S/C12H26O4S.C6H15NO2/c1-2-3-4-5-6-7-8-9-10-11-12-16-17(13,14)15;1-5(8)3-7-4-6(2)9/h2-12H2,1H3,(H,13,14,15);5-9H,3-4H2,1-2H3	QUZFOIYSOMYJOT-UHFFFAOYSA-N		399.265	C18H41NO6S	399.600	CCCCCCCCCCCCOS(=O)(=O)O.CC(CNCC(C)O)O	CCCCCCCCCCCCOS(=O)(=O)O.CC(CNCC(C)O)O		399.265	0	26	0	2	0	0	0	2	-1	1 5 255	TRUE	0	C:\Users\qiang\Documents\Schrodinger\QIKPROP_3	QIKPROP_3-out.maegz	28	125.000		23 3 3 24 4 3
106235	2532	PubChem_compound_text_Lauryl hydrogen sulfate_records.30	106235	1	322	6	2	20	AAADcfB6OABAAAAAAAAAAAAAAAAAAAAAAAAAAAAAAAAAAAAAAAAAHgAACAAACADhgAYCAAMAAoAAAAAAADAAAAAAAAAAAAAIAAACEAIAgAAEAAAEAACQAAGAwKAAAAAAAAAAAAAAAAAAAAAAAAAAAAAAAA==	2-(dibutylamino)ethanol;dodecyl hydrogen sulfate	2-(dibutylamino)ethanol;sulfuric acid dodecyl ester	2-(dibutylamino)ethanol;dodecyl hydrogen sulfate	2-(dibutylamino)ethanol;dodecyl hydrogen sulfate	2-(dibutylamino)ethanol;dodecyl hydrogen sulfate	2-(dibutylamino)ethanol;sulfuric acid lauryl ester	InChI=1S/C12H26O4S.C10H23NO/c1-2-3-4-5-6-7-8-9-10-11-12-16-17(13,14)15;1-3-5-7-11(9-10-12)8-6-4-2/h2-12H2,1H3,(H,13,14,15);12H,3-10H2,1-2H3	CKNFGYJYLBGXSD-UHFFFAOYSA-N		439.333	C22H49NO5S	439.700	CCCCCCCCCCCCOS(=O)(=O)O.CCCCN(CCCC)CCO	CCCCCCCCCCCCOS(=O)(=O)O.CCCCN(CCCC)CCO		439.333	0	29	0	0	0	0	0	2	-1	1 5 255	FALSE	0	C:\Users\qiang\Documents\Schrodinger\QIKPROP_3	QIKPROP_3-out.maegz	30	95.400
5312307	2533	Structure2D_COMPOUND_CID_5312307.1	5312307	1	226	2	1	16	AAADcfB4MAAAAAAAAAAAAAAAAAAAAAAAAAAAAAAAAAAAAAAAAAAAGgAACAAADQCAgAACCAAAAgAIAACQCAAAAAAAAAAAAAEAAAAAABIAAAAAQAAEAAAAAAGIyOCOAAAAAAAAAAAAAAAAAAAAAAAAAAAAAA==	13-methyloctadecanoic acid	13-methyloctadecanoic acid	13-methyloctadecanoic acid	13-methyloctadecanoic acid	13-methyloctadecanoic acid	13-methylstearic acid	InChI=1S/C19H38O2/c1-3-4-12-15-18(2)16-13-10-8-6-5-7-9-11-14-17-19(20)21/h18H,3-17H2,1-2H3,(H,20,21)	JBAOSEFFCDRERL-UHFFFAOYSA-N		298.287	C19H38O2	298.500	CCCCCC(C)CCCCCCCCCCCC(=O)O	CCCCCC(C)CCCCCCCCCCCC(=O)O		298.287	0	21	0	1	0	0	0	1	-1	1 5 255	TRUE	0	C:\Users\qiang\Documents\Schrodinger\QIKPROP_3	QIKPROP_3-out.maegz	1	37.300	7.700	3 12 3
8778	2534	PubChem_compound_text_Lauryl hydrogen sulfate_records.3	8778	1	244	4	1	12	AAADceBwOABAAAAAAAAAAAAAAAAAAAAAAAAAAAAAAAAAAAAAAAAAGgAACAAACACggAICAAAAAIAAAAAAADAAAAAAAAAAAAAAAAAAAAIAAAAAAAAEAAAAAAGAwKAAAAAAAAAAAAAAAAAAAAAAAAAAAAAAAA==	dodecyl hydrogen sulfate	sulfuric acid dodecyl ester	dodecyl hydrogen sulfate	dodecyl hydrogen sulfate	dodecyl hydrogen sulfate	sulfuric acid lauryl ester	InChI=1S/C12H26O4S/c1-2-3-4-5-6-7-8-9-10-11-12-16-17(13,14)15/h2-12H2,1H3,(H,13,14,15)	MOTZDAYCYVMXPC-UHFFFAOYSA-N	4.700	266.155	C12H26O4S	266.400	CCCCCCCCCCCCOS(=O)(=O)O	CCCCCCCCCCCCOS(=O)(=O)O		266.155	0	17	0	0	0	0	0	1	-1	1 5 255	FALSE	0	C:\Users\qiang\Documents\Schrodinger\QIKPROP_3	QIKPROP_3-out.maegz	3	72.000
8777	2535	PubChem_compound_text_Lauryl hydrogen sulfate_records.5	8777	1	300	8	4	18	AAADcfB6OABAAAAAAAAAAAAAAAAAAAAAAAAAAAAAAAAAAAAAAAAAHgAACAAACADhgAYCAAMAAoAAAAAAADAAAAAAAAAAAAAIAAACEAIAAAAAAAAEAACQAAGAwKAAAAAAAAAAAAAAAAAAAAAAAAAAAAAAAA==	2-[bis(2-hydroxyethyl)amino]ethanol;dodecyl hydrogen sulfate	2-[bis(2-hydroxyethyl)amino]ethanol;sulfuric acid dodecyl ester	2-[bis(2-hydroxyethyl)amino]ethanol;dodecyl hydrogen sulfate	2-[bis(2-hydroxyethyl)amino]ethanol;dodecyl hydrogen sulfate	2-[bis(2-hydroxyethyl)amino]ethanol;dodecyl hydrogen sulfate	2-[bis(2-hydroxyethyl)amino]ethanol;sulfuric acid lauryl ester	InChI=1S/C12H26O4S.C6H15NO3/c1-2-3-4-5-6-7-8-9-10-11-12-16-17(13,14)15;8-4-1-7(2-5-9)3-6-10/h2-12H2,1H3,(H,13,14,15);8-10H,1-6H2	JZKFHQMONDVVNF-UHFFFAOYSA-N		415.260	C18H41NO7S	415.600	CCCCCCCCCCCCOS(=O)(=O)O.C(CO)N(CCO)CCO	CCCCCCCCCCCCOS(=O)(=O)O.C(CO)N(CCO)CCO		415.260	0	27	0	0	0	0	0	2	-1	1 5 255	FALSE	0	C:\Users\qiang\Documents\Schrodinger\QIKPROP_3	QIKPROP_3-out.maegz	5	136.000
161348	2536	PubChem_compound_text_Lauryl hydrogen sulfate_records.16	161348	1	267	6	3	13	AAADcfByOABAAAAAAAAAAAAAAAAAAAAAAAAAAAAAAAAAAAAAAAAAHgAQCAAACBThgAYCAABAAoAAAAAAADAAAAAAAAAAAIAAAAACEAIAAAAAAAAEEAAAAAGAwKAAAAAAAAAAAAAAAAAAAAAAAAAAAAAAAA==	1-aminopropan-2-ol;dodecyl hydrogen sulfate	1-amino-2-propanol;sulfuric acid dodecyl ester	1-aminopropan-2-ol;dodecyl hydrogen sulfate	1-aminopropan-2-ol;dodecyl hydrogen sulfate	1-azanylpropan-2-ol;dodecyl hydrogen sulfate	1-aminopropan-2-ol;sulfuric acid lauryl ester	InChI=1S/C12H26O4S.C3H9NO/c1-2-3-4-5-6-7-8-9-10-11-12-16-17(13,14)15;1-3(5)2-4/h2-12H2,1H3,(H,13,14,15);3,5H,2,4H2,1H3	MWIRGWBFXMOUHM-UHFFFAOYSA-N		341.224	C15H35NO5S	341.500	CCCCCCCCCCCCOS(=O)(=O)O.CC(CN)O	CCCCCCCCCCCCOS(=O)(=O)O.CC(CN)O		341.224	0	22	0	1	0	0	0	2	-1	1 5 255	TRUE	0	C:\Users\qiang\Documents\Schrodinger\QIKPROP_3	QIKPROP_3-out.maegz	16	118.000		20 6 3
21909502	2537	PubChem_compound_text_Lauryl hydrogen sulfate_records.17	21909502	1	244	4	1	12	AAADceBwOCBAAAAAAAAAAAAAAAAAAAAAAAAAAAAAAAAAAAAAAAAAGgAACAAACACggAICAAAAAIAAAAAAADAAAAAAAAAAAAAAAAAAAAIAAAAAAAAEAAAAAAGAwKAAAAAAAAAAAAAAAAAAAAAAAAAAAAAAAA==	sodium;dodecyl hydrogen sulfate	sodium;sulfuric acid dodecyl ester	sodium;dodecyl hydrogen sulfate	sodium;dodecyl hydrogen sulfate	sodium;dodecyl hydrogen sulfate	sodium;sulfuric acid lauryl ester	InChI=1S/C12H26O4S.Na/c1-2-3-4-5-6-7-8-9-10-11-12-16-17(13,14)15;/h2-12H2,1H3,(H,13,14,15);/q;+1	DBMJMQXJHONAFJ-UHFFFAOYSA-N		289.145	C12H26NaO4S+	289.390	CCCCCCCCCCCCOS(=O)(=O)O.[Na+]	CCCCCCCCCCCCOS(=O)(=O)O.[Na+]		289.145	1	18	0	0	0	0	0	2	-1	1 5 255	FALSE	0	C:\Users\qiang\Documents\Schrodinger\QIKPROP_3	QIKPROP_3-out.maegz	17	72.000
167546	2538	PubChem_compound_text_Lauryl hydrogen sulfate_records.18	167546	1	230	12	0	33	AAADcfB8PABgABAAAAAAAAAAAAAAAAAAAAAAAAAAAAAAAAAAAAAAGgAAAAAACACggAICAAAAAAAAAAAAADAAAAAAAAAAAAAAAAAAAAIAAAAAAAAEAAAAAAGAwKAAAAAAAAAAAAAAAAAAAAAAAAAAAAAAAA==	aluminum;dodecyl sulfate	aluminum;dodecyl sulfate	aluminum;dodecyl sulfate	aluminum;dodecyl sulfate	aluminum;dodecyl sulfate	aluminum;lauryl sulfate	InChI=1S/3C12H26O4S.Al/c3*1-2-3-4-5-6-7-8-9-10-11-12-16-17(13,14)15;/h3*2-12H2,1H3,(H,13,14,15);/q;;;+3/p-3	BMNCMOOEMRLNKB-UHFFFAOYSA-K		822.424	C36H75AlO12S3	823.200	CCCCCCCCCCCCOS(=O)(=O)[O-].CCCCCCCCCCCCOS(=O)(=O)[O-].CCCCCCCCCCCCOS(=O)(=O)[O-].[Al+3]	CCCCCCCCCCCCOS(=O)(=O)[O-].CCCCCCCCCCCCOS(=O)(=O)[O-].CCCCCCCCCCCCOS(=O)(=O)[O-].[Al+3]		822.424	0	52	0	0	0	0	0	4	-1	1 5 255	FALSE	0	C:\Users\qiang\Documents\Schrodinger\QIKPROP_3	QIKPROP_3-out.maegz	18	224.000
3423265	2539	PubChem_compound_text_Lauryl hydrogen sulfate_records.1	3423265	1	249	4	0	12	AAADceBwOCBAAAAAAAAAAAAAAAAAAAAAAAAAAAAAAAAAAAAAAAAAGgAAAAAACACggAICAAAAAAAAAAAAADAAAAAAAAAAAAAAAAAAAAIAAAAAAAAEAAAAAAGAwKAAAAAAAAAAAAAAAAAAAAAAAAAAAAAAAA==	sodium;dodecyl sulfate	sodium;dodecyl sulfate	sodium;dodecyl sulfate	sodium;dodecyl sulfate	sodium;dodecyl sulfate	sodium;lauryl sulfate	InChI=1S/C12H26O4S.Na/c1-2-3-4-5-6-7-8-9-10-11-12-16-17(13,14)15;/h2-12H2,1H3,(H,13,14,15);/q;+1/p-1	DBMJMQXJHONAFJ-UHFFFAOYSA-M		288.137	C12H25NaO4S	288.380	CCCCCCCCCCCCOS(=O)(=O)[O-].[Na+]	CCCCCCCCCCCCOS(=O)(=O)[O-].[Na+]		288.137	0	18	0	0	0	0	0	2	-1	1 5 255	FALSE	0	C:\Users\qiang\Documents\Schrodinger\QIKPROP_3	QIKPROP_3-out.maegz	1	74.800
71587146	2540	PubChem_compound_text_Lauryl hydrogen sulfate_records.21	71587146	1	743	13	3	27	AAADcfB/vABgAAAAAAAAAAAAAAAAAWAAAAAsAAAAAAAAAAAB4AAAHgQQCAAADAjh3wavsZdMEoikAxZnZDCA8KlxCLgBWDQ4RBiAOIJgyUAERAgsQAPISCOgwKAAAAAAAAAAAAAAAAAAAAAAAAAAAAAAAA==	2-[3-[(4-amino-2-methyl-pyrimidin-5-yl)methyl]-4-methyl-thiazol-3-ium-5-yl]ethanol;dodecyl hydrogen sulfate;dodecyl sulfate	2-[3-[(4-amino-2-methyl-5-pyrimidinyl)methyl]-4-methyl-5-thiazol-3-iumyl]ethanol;dodecyl sulfate;sulfuric acid dodecyl ester	2-[3-[(4-amino-2-methylpyrimidin-5-yl)methyl]-4-methyl-1,3-thiazol-3-ium-5-yl]ethanol;dodecyl hydrogen sulfate;dodecyl sulfate	2-[3-[(4-amino-2-methylpyrimidin-5-yl)methyl]-4-methyl-1,3-thiazol-3-ium-5-yl]ethanol;dodecyl hydrogen sulfate;dodecyl sulfate	2-[3-[(4-azanyl-2-methyl-pyrimidin-5-yl)methyl]-4-methyl-1,3-thiazol-3-ium-5-yl]ethanol;dodecyl hydrogen sulfate;dodecyl sulfate	lauryl sulfate;sulfuric acid lauryl ester;thiamin	InChI=1S/C12H17N4OS.2C12H26O4S/c1-8-11(3-4-17)18-7-16(8)6-10-5-14-9(2)15-12(10)13;2*1-2-3-4-5-6-7-8-9-10-11-12-16-17(13,14)15/h5,7,17H,3-4,6H2,1-2H3,(H2,13,14,15);2*2-12H2,1H3,(H,13,14,15)/q+1;;/p-1	FHSWKZUNNVWBSG-UHFFFAOYSA-M		796.415	C36H68N4O9S3	797.100	CCCCCCCCCCCCOS(=O)(=O)O.CCCCCCCCCCCCOS(=O)(=O)[O-].CC1=C(SC=[N+]1CC2=CN=C(N=C2N)C)CCO	CCCCCCCCCCCCOS(=O)(=O)O.CCCCCCCCCCCCOS(=O)(=O)[O-].CC1=C(SC=[N+]1CC2=CN=C(N=C2N)C)CCO		796.415	0	52	0	0	0	0	0	3	-1	1 5 255	FALSE	0	C:\Users\qiang\Documents\Schrodinger\QIKPROP_3	QIKPROP_3-out.maegz	21	251.000		13 41 8 13 45 8 14 49 8 14 51 8 15 50 8 15 51 8 3 42 8 3 45 8 41 42 8 46 49 8 46 50 8
54691339	2541	Structure2D_COMPOUND_CID_54691339.1	54691339	1	887	6	4	9	AAADcfB6OAAAAAAAAAAAAAAAAAAAAAAAAAAwQAAAAAAAAAAAAAAAHgAECAAADVThgAYCAAIQAgCIAqFWUACAAAAgIAAoCAEIAEgIFBoIgQAEQAAFwgAIkYPAwKAOAAAAAAAAAABCAAAAAAAAAAAAAAAAAA==	5-(1,4-dihydroxycyclohexyl)-1,4-dihydroxy-3-[(2E,4E,6E,8R,10R)-6,8,10-trimethyldodeca-2,4,6-trienoyl]pyridin-2-one	5-(1,4-dihydroxycyclohexyl)-1,4-dihydroxy-3-[(2E,4E,6E,8R,10R)-6,8,10-trimethyl-1-oxododeca-2,4,6-trienyl]-2-pyridinone	5-(1,4-dihydroxycyclohexyl)-1,4-dihydroxy-3-[(2<I>E</I>,4<I>E</I>,6<I>E</I>,8<I>R</I>,10<I>R</I>)-6,8,10-trimethyldodeca-2,4,6-trienoyl]pyridin-2-one	5-(1,4-dihydroxycyclohexyl)-1,4-dihydroxy-3-[(2E,4E,6E,8R,10R)-6,8,10-trimethyldodeca-2,4,6-trienoyl]pyridin-2-one	5-[1,4-bis(oxidanyl)cyclohexyl]-1,4-bis(oxidanyl)-3-[(2E,4E,6E,8R,10R)-6,8,10-trimethyldodeca-2,4,6-trienoyl]pyridin-2-one	5-(1,4-dihydroxycyclohexyl)-1,4-dihydroxy-3-[(2E,4E,6E,8R,10R)-6,8,10-trimethyldodeca-2,4,6-trienoyl]-2-pyridone	InChI=1S/C26H37NO6/c1-5-17(2)14-19(4)15-18(3)8-6-7-9-22(29)23-24(30)21(16-27(33)25(23)31)26(32)12-10-20(28)11-13-26/h6-9,15-17,19-20,28,30,32-33H,5,10-14H2,1-4H3/b8-6+,9-7+,18-15+/t17-,19-,20?,26?/m1/s1	TURMFSNDIZERMD-ZUOACUPQSA-N	4.200	459.262	C26H37NO6	459.600	CCC(C)CC(C)C=C(C)C=CC=CC(=O)C1=C(C(=CN(C1=O)O)C2(CCC(CC2)O)O)O	CC[C@@H](C)C[C@@H](C)/C=C(\C)/C=C/C=C/C(=O)C1=C(C(=CN(C1=O)O)C2(CCC(CC2)O)O)O	118	459.262	0	33	2	0	3	0	0	1	-1	1 5 255	TRUE	0	C:\Users\qiang\Documents\Schrodinger\QIKPROP_3	QIKPROP_3-out.maegz	1			14 15 8 14 16 8 15 17 8 17 20 8 18 24 6 21 25 6 7 16 8 7 20 8
160529	2542	Structure2D_COMPOUND_CID_160529.1	160529	1	623	8	4	8	AAADcfB4PAAAAAAAAAAAAAAAAAAAAAAAAAAwYAAAAAAAAAABQAAAGgAACAAADQSAmAICBoAABgCIAoBQAAACCAAkIAAAiAEECMgMJzaGNBqAcWAl4BUIuQeI7OzOIAACCAAIAABAAAQQABAAAAAAAAAAAA==	1-[3-[[2,6-dihydroxy-4-methoxy-3-methyl-5-(2-methylpropanoyl)phenyl]methyl]-2,4-dihydroxy-6-methoxy-5-methyl-phenyl]-2-methyl-propan-1-one	1-[3-[[2,6-dihydroxy-4-methoxy-3-methyl-5-(2-methyl-1-oxopropyl)phenyl]methyl]-2,4-dihydroxy-6-methoxy-5-methylphenyl]-2-methyl-1-propanone	1-[3-[[2,6-dihydroxy-4-methoxy-3-methyl-5-(2-methylpropanoyl)phenyl]methyl]-2,4-dihydroxy-6-methoxy-5-methylphenyl]-2-methylpropan-1-one	1-[3-[[2,6-dihydroxy-4-methoxy-3-methyl-5-(2-methylpropanoyl)phenyl]methyl]-2,4-dihydroxy-6-methoxy-5-methylphenyl]-2-methylpropan-1-one	1-[2-methoxy-5-[[4-methoxy-3-methyl-5-(2-methylpropanoyl)-2,6-bis(oxidanyl)phenyl]methyl]-3-methyl-4,6-bis(oxidanyl)phenyl]-2-methyl-propan-1-one	1-[3-(2,6-dihydroxy-3-isobutyryl-4-methoxy-5-methyl-benzyl)-2,4-dihydroxy-6-methoxy-5-methyl-phenyl]-2-methyl-propan-1-one	InChI=1S/C25H32O8/c1-10(2)18(26)16-22(30)14(20(28)12(5)24(16)32-7)9-15-21(29)13(6)25(33-8)17(23(15)31)19(27)11(3)4/h10-11,28-31H,9H2,1-8H3	KPKGKOASFCAMGD-UHFFFAOYSA-N	5.600	460.210	C25H32O8	460.500	CC1=C(C(=C(C(=C1OC)C(=O)C(C)C)O)CC2=C(C(=C(C(=C2O)C)OC)C(=O)C(C)C)O)O	CC1=C(C(=C(C(=C1OC)C(=O)C(C)C)O)CC2=C(C(=C(C(=C2O)C)OC)C(=O)C(C)C)O)O	134	460.210	0	33	0	0	0	0	0	1	-1	1 5 255	FALSE	0	C:\Users\qiang\Documents\Schrodinger\QIKPROP_3	QIKPROP_3-out.maegz	1			10 14 8 10 16 8 11 15 8 11 17 8 12 14 8 12 20 8 13 15 8 13 21 8 16 18 8 17 19 8 18 20 8 19 21 8
160355	2543	Structure2D_COMPOUND_CID_160355.1	160355	1	417	6	3	8	AAADceB7oAAAAAAAAAAAAAAAAAAAAWAAAAA8QAAAAAAAAFgB/AAAHgAQCAAADCjhnwY38L/MEgCgAyZjZACCgC0xEKAJ2KAoVJiKeCLA2VGUZAhskALYiCcQgAAOAAAAAAAAAAAAAAAAAAAAAAAAAAAAAA==	(2R)-2-[[6-(benzylamino)-9-isopropyl-purin-2-yl]amino]butan-1-ol	(2R)-2-[[6-[(phenylmethyl)amino]-9-propan-2-yl-2-purinyl]amino]-1-butanol	(2<I>R</I>)-2-[[6-(benzylamino)-9-propan-2-ylpurin-2-yl]amino]butan-1-ol	(2R)-2-[[6-(benzylamino)-9-propan-2-ylpurin-2-yl]amino]butan-1-ol	(2R)-2-[[6-[(phenylmethyl)amino]-9-propan-2-yl-purin-2-yl]amino]butan-1-ol	(2R)-2-[[6-(benzylamino)-9-isopropyl-purin-2-yl]amino]butan-1-ol	InChI=1S/C19H26N6O/c1-4-15(11-26)22-19-23-17(20-10-14-8-6-5-7-9-14)16-18(24-19)25(12-21-16)13(2)3/h5-9,12-13,15,26H,4,10-11H2,1-3H3,(H2,20,22,23,24)/t15-/m1/s1	BTIHMVBBUGXLCJ-OAHLLOKOSA-N	3.200	354.217	C19H26N6O	354.400	CCC(CO)NC1=NC(=C2C(=N1)N(C=N2)C(C)C)NCC3=CC=CC=C3	CC[C@H](CO)NC1=NC(=C2C(=N1)N(C=N2)C(C)C)NCC3=CC=CC=C3		354.217	0	26	1	0	0	0	0	1	-1	1 5 255	TRUE	0	C:\Users\qiang\Documents\Schrodinger\QIKPROP_3	QIKPROP_3-out.maegz	1	87.900		10 11 8 11 13 8 2 10 8 2 15 8 21 22 8 21 23 8 22 24 8 23 25 8 24 26 8 25 26 8 9 3 6 4 10 8 4 14 8 5 11 8 5 15 8 6 13 8 6 14 8
71587016	2544	PubChem_compound_text_Lauryl hydrogen sulfate_records.33	71587016	1	291	4	1	16	AAADcfB6OABAAAAAAAAAAAAAAAAAAAAAAAAAAAAAAAAAAAAAAAAAHgAACAAACADhgAYCAAMAAIAAAAAAADAAAAAAAAAAAAAIAAAAAAIAAAAAAAAEAACAAAGAwKAAAAAAAAAAAAAAAAAAAAAAAAAAAAAAAA==	dodecyl hydrogen sulfate;tetraethylammonium	sulfuric acid dodecyl ester;tetraethylammonium	dodecyl hydrogen sulfate;tetraethylazanium	dodecyl hydrogen sulfate;tetraethylazanium	dodecyl hydrogen sulfate;tetraethylazanium	sulfuric acid lauryl ester;tetraethylammonium	InChI=1S/C12H26O4S.C8H20N/c1-2-3-4-5-6-7-8-9-10-11-12-16-17(13,14)15;1-5-9(6-2,7-3)8-4/h2-12H2,1H3,(H,13,14,15);5-8H2,1-4H3/q;+1	HXUCWHJMWFJSEB-UHFFFAOYSA-N		396.315	C20H46NO4S+	396.700	CCCCCCCCCCCCOS(=O)(=O)O.CC[N+](CC)(CC)CC	CCCCCCCCCCCCOS(=O)(=O)O.CC[N+](CC)(CC)CC		396.315	1	26	0	0	0	0	0	2	-1	1 5 255	FALSE	0	C:\Users\qiang\Documents\Schrodinger\QIKPROP_3	QIKPROP_3-out.maegz	33	72.000
101150699	2545	Structure2D_COMPOUND_CID_101150699.1	101150699	1	1260	4	4	13	AAADcfB/OAAAAAAAAAAAAAAAAAAAAWLAAAAwYMGAAAAAAFgB/gAAHgAQCAAADAyBngIyxvLJlgCgAyRiRACCiCAhICAImSAmTJgMJuLGsZuEcChmwBnI+Afw0PMOqAACAgAKAABQAAQEABQAAAAAAAAAAA==	8-[(2E)-3,7-dimethylocta-2,6-dienyl]-1-[8-[(2E)-3,7-dimethylocta-2,6-dienyl]-2-hydroxy-7-methoxy-3-methyl-9H-carbazol-1-yl]-7-methoxy-3-methyl-9H-carbazol-2-ol	8-[(2E)-3,7-dimethylocta-2,6-dienyl]-1-[8-[(2E)-3,7-dimethylocta-2,6-dienyl]-2-hydroxy-7-methoxy-3-methyl-9H-carbazol-1-yl]-7-methoxy-3-methyl-9H-carbazol-2-ol	8-[(2<I>E</I>)-3,7-dimethylocta-2,6-dienyl]-1-[8-[(2<I>E</I>)-3,7-dimethylocta-2,6-dienyl]-2-hydroxy-7-methoxy-3-methyl-9<I>H</I>-carbazol-1-yl]-7-methoxy-3-methyl-9<I>H</I>-carbazol-2-ol	8-[(2E)-3,7-dimethylocta-2,6-dienyl]-1-[8-[(2E)-3,7-dimethylocta-2,6-dienyl]-2-hydroxy-7-methoxy-3-methyl-9H-carbazol-1-yl]-7-methoxy-3-methyl-9H-carbazol-2-ol	8-[(2E)-3,7-dimethylocta-2,6-dienyl]-1-[8-[(2E)-3,7-dimethylocta-2,6-dienyl]-7-methoxy-3-methyl-2-oxidanyl-9H-carbazol-1-yl]-7-methoxy-3-methyl-9H-carbazol-2-ol	8-[(2E)-3,7-dimethylocta-2,6-dienyl]-1-[8-[(2E)-3,7-dimethylocta-2,6-dienyl]-2-hydroxy-7-methoxy-3-methyl-9H-carbazol-1-yl]-7-methoxy-3-methyl-9H-carbazol-2-ol	InChI=1S/C48H56N2O4/c1-27(2)13-11-15-29(5)17-19-35-39(53-9)23-21-33-37-25-31(7)47(51)41(45(37)49-43(33)35)42-46-38(26-32(8)48(42)52)34-22-24-40(54-10)36(44(34)50-46)20-18-30(6)16-12-14-28(3)4/h13-14,17-18,21-26,49-52H,11-12,15-16,19-20H2,1-10H3/b29-17+,30-18+	OUSUKIXJVMBEMB-YAGSLNJISA-N		724.424	C48H56N2O4	725.000	CC1=CC2=C(C(=C1O)C3=C(C(=CC4=C3NC5=C4C=CC(=C5CC=C(C)CCC=C(C)C)OC)C)O)NC6=C2C=CC(=C6CC=C(C)CCC=C(C)C)OC	CC1=CC2=C(NC3=C2C=CC(=C3C/C=C(/CCC=C(C)C)\C)OC)C(=C1O)C4=C(C(=CC5=C4NC6=C5C=CC(=C6C/C=C(/CCC=C(C)C)\C)OC)C)O		724.424	0	54	0	0	2	0	0	1	-1	1 5 255	FALSE	0	C:\Users\qiang\Documents\Schrodinger\QIKPROP_3	QIKPROP_3-out.maegz	1	90.500		10 12 8 11 13 8 11 21 8 12 14 8 12 22 8 13 15 8 13 25 8 14 16 8 14 26 8 15 19 8 16 20 8 17 23 8 18 24 8 19 29 8 20 30 8 21 23 8 22 24 8 25 31 8 26 32 8 29 31 8 30 32 8 5 15 8 5 9 8 6 10 8 6 16 8 7 17 8 7 9 8 8 10 8 8 18 8 9 11 8			14
11954124	2546	Structure2D_COMPOUND_CID_11954124.1	11954124	1	246	2	1	0	AAADcYBwMAAEAAAAAAAAAAAAAAAAASAAAAAwYAAAAAAAAEgB/AAAGgIACAAADAaAmCAwBsAABkCIAqBSAAACCAAkJQAIiAEGCsgMJjKHNxqCeSCkwBEIuYfK7PzOgSABIAAIAAACQAJAABAAAAAAAAAAAA==	8-chlorodibenzofuran-2-ol	8-chloro-2-dibenzofuranol	8-chlorodibenzofuran-2-ol	8-chlorodibenzofuran-2-ol	8-chloranyldibenzofuran-2-ol	8-chlorodibenzofuran-2-ol	InChI=1S/C12H7ClO2/c13-7-1-3-11-9(5-7)10-6-8(14)2-4-12(10)15-11/h1-6,14H	AQUURYCVTGVYBO-UHFFFAOYSA-N		218.013	C12H7ClO2	218.630	C1=CC2=C(C=C1O)C3=C(O2)C=CC(=C3)Cl	C1=CC2=C(C=C1O)C3=C(O2)C=CC(=C3)Cl		218.013	0	15	0	0	0	0	0	1	-1	1 5 255	FALSE	0	C:\Users\qiang\Documents\Schrodinger\QIKPROP_3	QIKPROP_3-out.maegz	1	33.400	4.700	10 13 8 11 15 8 12 13 8 14 15 8 2 6 8 2 7 8 4 5 8 4 6 8 4 8 8 5 7 8 5 9 8 6 10 8 7 11 8 8 12 8 9 14 8
5312447	2547	Structure2D_COMPOUND_CID_5312447.1	5312447	1	234	2	1	15	AAADcfB4MAAAAAAAAAAAAAAAAAAAAAAAAAAAAAAAAAAAAAAAAAAAGgAACAAACACAgAACCAAAAgCIACDSCAAAAAAgAAAICAEAAAgAABIAAQAAQAAEgAAIAAOIgIAAAAAAAAAAAAAAAAAAAAAAAAAAAAAAAA==	(Z)-octadec-5-enoic acid	(Z)-5-octadecenoic acid	(<I>Z</I>)-octadec-5-enoic acid	(Z)-octadec-5-enoic acid	(Z)-octadec-5-enoic acid	(Z)-octadec-5-enoic acid	InChI=1S/C18H34O2/c1-2-3-4-5-6-7-8-9-10-11-12-13-14-15-16-17-18(19)20/h13-14H,2-12,15-17H2,1H3,(H,19,20)/b14-13-	AQWHMKSIVLSRNY-YPKPFQOOSA-N	7.300	282.256	C18H34O2	282.500	CCCCCCCCCCCCC=CCCCC(=O)O	CCCCCCCCCCCC/C=C\CCCC(=O)O		282.256	0	20	0	0	1	0	0	1	-1	1 5 255	FALSE	0	C:\Users\qiang\Documents\Schrodinger\QIKPROP_3	QIKPROP_3-out.maegz	1	37.300
132940870	2548	PubChem_compound_text_Lauryl hydrogen sulfate_records.44	132940870	1	561	6	1	20	AAADcfB6OABAAAAAAAAAAAAAAABgAAAAAAAgQAAAAAAAAAAAAAAAHgAACAAADwDhgAYCAAMABICAAiBCADAAAAAgAAAACAAIAAgCAAIAAQADAAAEwACYAAOAwPAPgAAAAAAAAAAAAAAAAAAAAAAAAAAAAA==	2-[2-[(1S,5R)-6,6-dimethyl-2-bicyclo[3.1.1]hept-2-enyl]ethoxy]-N,N-diethyl-ethanamine;dodecyl hydrogen sulfate	2-[2-[(1S,5R)-6,6-dimethyl-2-bicyclo[3.1.1]hept-2-enyl]ethoxy]-N,N-diethylethanamine;sulfuric acid dodecyl ester	2-[2-[(1<I>S</I>,5<I>R</I>)-6,6-dimethyl-2-bicyclo[3.1.1]hept-2-enyl]ethoxy]-<I>N</I>,<I>N</I>-diethylethanamine;dodecyl hydrogen sulfate	2-[2-[(1S,5R)-6,6-dimethyl-2-bicyclo[3.1.1]hept-2-enyl]ethoxy]-N,N-diethylethanamine;dodecyl hydrogen sulfate	2-[2-[(1S,5R)-6,6-dimethyl-2-bicyclo[3.1.1]hept-2-enyl]ethoxy]-N,N-diethyl-ethanamine;dodecyl hydrogen sulfate	2-[2-[(1S,5R)-6,6-dimethyl-2-bicyclo[3.1.1]hept-2-enyl]ethoxy]ethyl-diethyl-amine;sulfuric acid lauryl ester	InChI=1S/C17H31NO.C12H26O4S/c1-5-18(6-2)10-12-19-11-9-14-7-8-15-13-16(14)17(15,3)4;1-2-3-4-5-6-7-8-9-10-11-12-16-17(13,14)15/h7,15-16H,5-6,8-13H2,1-4H3;2-12H2,1H3,(H,13,14,15)/t15-,16-;/m1./s1	CSNQMCPDWAQQHH-QNBGGDODSA-N		531.396	C29H57NO5S	531.800	CCCCCCCCCCCCOS(=O)(=O)O.CCN(CC)CCOCCC1=CCC2CC1C2(C)C	CCCCCCCCCCCCOS(=O)(=O)O.CCN(CC)CCOCCC1=CC[C@@H]2C[C@H]1C2(C)C		531.396	0	36	2	0	0	0	0	2	-1	1 5 255	TRUE	0	C:\Users\qiang\Documents\Schrodinger\QIKPROP_3	QIKPROP_3-out.maegz	44	84.400		10 38 5 9 37 6
441300	2549	Structure2D_COMPOUND_CID_441300.1	441300	1	414	6	3	4	AAADceBzoAAAAAAAAAAAAAAAGAAAAWIAAAAsAAAAAAAAAFgB+AAAHgAQCAAADSjhlwYF8L/MEgCgASZjZACAgC0xEKAJWKAoVBiAWAJAyUAURAgM0ALIACKgAAAMAAAAAAAAAAAAAAAAAAAAAAAAAAAAAA==	[(1S,4R)-4-[2-amino-6-(cyclopropylamino)purin-9-yl]cyclopent-2-en-1-yl]methanol	[(1S,4R)-4-[2-amino-6-(cyclopropylamino)-9-purinyl]-1-cyclopent-2-enyl]methanol	[(1<I>S</I>,4<I>R</I>)-4-[2-amino-6-(cyclopropylamino)purin-9-yl]cyclopent-2-en-1-yl]methanol	[(1S,4R)-4-[2-amino-6-(cyclopropylamino)purin-9-yl]cyclopent-2-en-1-yl]methanol	[(1S,4R)-4-[2-azanyl-6-(cyclopropylamino)purin-9-yl]cyclopent-2-en-1-yl]methanol	[(1S,4R)-4-[2-amino-6-(cyclopropylamino)purin-9-yl]cyclopent-2-en-1-yl]methanol	InChI=1S/C14H18N6O/c15-14-18-12(17-9-2-3-9)11-13(19-14)20(7-16-11)10-4-1-8(5-10)6-21/h1,4,7-10,21H,2-3,5-6H2,(H3,15,17,18,19)/t8-,10+/m1/s1	MCGSCOLBFJQGHM-SCZZXKLOSA-N	0.900	286.154	C14H18N6O	286.330	C1CC1NC2=C3C(=NC(=N2)N)N(C=N3)C4CC(C=C4)CO	C1CC1NC2=C3C(=NC(=N2)N)N(C=N3)[C@@H]4C[C@@H](C=C4)CO	102	286.154	0	21	2	0	0	0	0	1	-1	1 5 255	TRUE	0	C:\Users\qiang\Documents\Schrodinger\QIKPROP_3	QIKPROP_3-out.maegz	1			13 19 5 16 18 8 17 18 8 11 3 5 3 17 8 3 20 8 4 18 8 4 20 8 5 16 8 5 21 8 6 17 8 6 21 8
22237174	2550	PubChem_compound_text_Lauryl hydrogen sulfate_records.20	22237174	1	237	4	1	11	AAADceB6OABAAAAAAAAAAAAAAAAAAAAAAAAsAAAAAAAAAAABgAAAHAAACAAACADBEgQ+gJMMEICgADBnRDCCgCAxAiAI2CA4ZJgIIOLAkZGEIAhggADIyAcQgIAAAAAAAAAAAAAAAAAAAAAAAAAAAAAAAA==	1-dodecylpyridin-1-ium;hydrogen sulfate	1-dodecylpyridin-1-ium;hydrogen sulfate	1-dodecylpyridin-1-ium;hydrogen sulfate	1-dodecylpyridin-1-ium;hydrogen sulfate	1-dodecylpyridin-1-ium;hydrogen sulfate	1-laurylpyridin-1-ium;bisulfate	InChI=1S/C17H30N.H2O4S/c1-2-3-4-5-6-7-8-9-10-12-15-18-16-13-11-14-17-18;1-5(2,3)4/h11,13-14,16-17H,2-10,12,15H2,1H3;(H2,1,2,3,4)/q+1;/p-1	IQDVXXOBJULTFE-UHFFFAOYSA-M		345.197	C17H31NO4S	345.500	CCCCCCCCCCCC[N+]1=CC=CC=C1.OS(=O)(=O)[O-]	CCCCCCCCCCCC[N+]1=CC=CC=C1.OS(=O)(=O)[O-]		345.197	0	23	0	0	0	0	0	2	-1	1 5 255	FALSE	0	C:\Users\qiang\Documents\Schrodinger\QIKPROP_3	QIKPROP_3-out.maegz	20	89.700		19 21 8 20 22 8 21 23 8 22 23 8 6 19 8 6 20 8
52927088	2551	Structure2D_COMPOUND_CID_52927088.1	52927088	1	1190	10	3	39	AAADcfB8PAIAAAAAAAAAAAAAAAAAAAAAAAAAAAAAAAAAAAAAAAAAGgAACCAACBSggAICCAAABxCIQCDSCIAAAAAgAAAICAEAAAgBEBIAAQACQAAFgAALAAOIyKCAAAAAAAAAAAAAAAAAAAAAAAAAAAAAAA==	[(2R)-3-[[(2S)-2,3-dihydroxypropoxy]-hydroxy-phosphoryl]oxy-2-[(Z)-hexadec-9-enoyl]oxy-propyl] (4Z,7Z,10Z,13Z,16Z,19Z)-docosa-4,7,10,13,16,19-hexaenoate	(4Z,7Z,10Z,13Z,16Z,19Z)-docosa-4,7,10,13,16,19-hexaenoic acid [(2R)-3-[[(2S)-2,3-dihydroxypropoxy]-hydroxyphosphoryl]oxy-2-[(Z)-1-oxohexadec-9-enoxy]propyl] ester	[(2<I>R</I>)-3-[[(2<I>S</I>)-2,3-dihydroxypropoxy]-hydroxyphosphoryl]oxy-2-[(<I>Z</I>)-hexadec-9-enoyl]oxypropyl] (4<I>Z</I>,7<I>Z</I>,10<I>Z</I>,13<I>Z</I>,16<I>Z</I>,19<I>Z</I>)-docosa-4,7,10,13,16,19-hexaenoate	[(2R)-3-[[(2S)-2,3-dihydroxypropoxy]-hydroxyphosphoryl]oxy-2-[(Z)-hexadec-9-enoyl]oxypropyl] (4Z,7Z,10Z,13Z,16Z,19Z)-docosa-4,7,10,13,16,19-hexaenoate	[(2R)-3-[[(2S)-2,3-bis(oxidanyl)propoxy]-oxidanyl-phosphoryl]oxy-2-[(Z)-hexadec-9-enoyl]oxy-propyl] (4Z,7Z,10Z,13Z,16Z,19Z)-docosa-4,7,10,13,16,19-hexaenoate	(4Z,7Z,10Z,13Z,16Z,19Z)-docosa-4,7,10,13,16,19-hexaenoic acid [(2R)-3-[[(2S)-2,3-dihydroxypropoxy]-hydroxy-phosphoryl]oxy-2-[(Z)-hexadec-9-enoyl]oxy-propyl] ester	InChI=1S/C44H73O10P/c1-3-5-7-9-11-13-15-17-18-19-20-21-22-24-25-27-29-31-33-35-43(47)51-39-42(40-53-55(49,50)52-38-41(46)37-45)54-44(48)36-34-32-30-28-26-23-16-14-12-10-8-6-4-2/h5,7,11,13-14,16-18,20-21,24-25,29,31,41-42,45-46H,3-4,6,8-10,12,15,19,22-23,26-28,30,32-40H2,1-2H3,(H,49,50)/b7-5-,13-11-,16-14-,18-17-,21-20-,25-24-,31-29-/t41-,42+/m0/s1	XDURMKGSYHXJNA-WHPMWQHLSA-N	10.300	792.494	C44H73O10P	793.000	CCCCCCC=CCCCCCCCC(=O)OC(COC(=O)CCC=CCC=CCC=CCC=CCC=CCC=CCC)COP(=O)(O)OCC(CO)O	CCCCCC/C=C\CCCCCCCC(=O)O[C@H](COC(=O)CC/C=C\C/C=C\C/C=C\C/C=C\C/C=C\C/C=C\CC)COP(=O)(O)OC[C@H](CO)O	149	792.494	0	55	2	0	7	0	0	1	-1	1 5 255	TRUE	0	C:\Users\qiang\Documents\Schrodinger\QIKPROP_3	QIKPROP_3-out.maegz	1			35 10 5 27 2 5
88506330	2552	PubChem_compound_text_Lauryl hydrogen sulfate_records.43	88506330	1	561	6	1	20	AAADcfB6OABAAAAAAAAAAAAAAABgAAAAAAAgQAAAAAAAAAAAAAAAHgAACAAADwDhgAYCAAMABICAAiBCADAAAAAgAAAACAAIAAgCAAIAAQADAAAEwACYAAOAwPAPgAAAAAAAAAAAAAAAAAAAAAAAAAAAAA==	2-[2-(6,6-dimethyl-2-bicyclo[3.1.1]hept-2-enyl)ethoxy]-N,N-diethyl-ethanamine;dodecyl hydrogen sulfate	2-[2-(6,6-dimethyl-2-bicyclo[3.1.1]hept-2-enyl)ethoxy]-N,N-diethylethanamine;sulfuric acid dodecyl ester	2-[2-(6,6-dimethyl-2-bicyclo[3.1.1]hept-2-enyl)ethoxy]-<I>N</I>,<I>N</I>-diethylethanamine;dodecyl hydrogen sulfate	2-[2-(6,6-dimethyl-2-bicyclo[3.1.1]hept-2-enyl)ethoxy]-N,N-diethylethanamine;dodecyl hydrogen sulfate	2-[2-(6,6-dimethyl-2-bicyclo[3.1.1]hept-2-enyl)ethoxy]-N,N-diethyl-ethanamine;dodecyl hydrogen sulfate	2-[2-(6,6-dimethyl-2-bicyclo[3.1.1]hept-2-enyl)ethoxy]ethyl-diethyl-amine;sulfuric acid lauryl ester	InChI=1S/C17H31NO.C12H26O4S/c1-5-18(6-2)10-12-19-11-9-14-7-8-15-13-16(14)17(15,3)4;1-2-3-4-5-6-7-8-9-10-11-12-16-17(13,14)15/h7,15-16H,5-6,8-13H2,1-4H3;2-12H2,1H3,(H,13,14,15)	CSNQMCPDWAQQHH-UHFFFAOYSA-N		531.396	C29H57NO5S	531.800	CCCCCCCCCCCCOS(=O)(=O)O.CCN(CC)CCOCCC1=CCC2CC1C2(C)C	CCCCCCCCCCCCOS(=O)(=O)O.CCN(CC)CCOCCC1=CCC2CC1C2(C)C		531.396	0	36	0	2	0	0	0	2	-1	1 5 255	TRUE	0	C:\Users\qiang\Documents\Schrodinger\QIKPROP_3	QIKPROP_3-out.maegz	43	84.400		10 11 3 9 12 3
105137	2553	Structure2D_COMPOUND_CID_105137.1	105137	1	1140	6	3	4	AAADcfB7uAAAAAAAAAAAAAAAAAAAAWLFgAA8YIEAAAAAAFjB8AAAHgAQCAAADSzBngQ+yPPJlgCoAzV3VAKCgCAxAiAI2aH4ZJkaYPrA0bWfYAhklgDcyAeYkMIOgAAAQAASAAAQAASAACQAAAAAAAAAAA==	(6aR,9R)-N-[(1S,2S,4R,7S)-2-hydroxy-7-isobutyl-4-methyl-5,8-dioxo-3-oxa-6,9-diazatricyclo[7.3.0.02,6]dodecan-4-yl]-7-methyl-6,6a,8,9-tetrahydro-4H-indolo[4,3-fg]quinoline-9-carboxamide	(6aR,9R)-N-[(1S,2S,4R,7S)-2-hydroxy-4-methyl-7-(2-methylpropyl)-5,8-dioxo-3-oxa-6,9-diazatricyclo[7.3.0.02,6]dodecan-4-yl]-7-methyl-6,6a,8,9-tetrahydro-4H-indolo[4,3-fg]quinoline-9-carboxamide	(6<I>a</I><I>R</I>,9<I>R</I>)-<I>N</I>-[(1<I>S</I>,2<I>S</I>,4<I>R</I>,7<I>S</I>)-2-hydroxy-4-methyl-7-(2-methylpropyl)-5,8-dioxo-3-oxa-6,9-diazatricyclo[7.3.0.0<SUP>2,6</SUP>]dodecan-4-yl]-7-methyl-6,6<I>a</I>,8,9-tetrahydro-4<I>H</I>-indolo[4,3-fg]quinoline-9-carboxamide	(6aR,9R)-N-[(1S,2S,4R,7S)-2-hydroxy-4-methyl-7-(2-methylpropyl)-5,8-dioxo-3-oxa-6,9-diazatricyclo[7.3.0.02,6]dodecan-4-yl]-7-methyl-6,6a,8,9-tetrahydro-4H-indolo[4,3-fg]quinoline-9-carboxamide	(6aR,9R)-7-methyl-N-[(1S,2S,4R,7S)-4-methyl-7-(2-methylpropyl)-2-oxidanyl-5,8-bis(oxidanylidene)-3-oxa-6,9-diazatricyclo[7.3.0.02,6]dodecan-4-yl]-6,6a,8,9-tetrahydro-4H-indolo[4,3-fg]quinoline-9-carboxamide	(6aR,9R)-N-[(1S,2S,4R,7S)-2-hydroxy-7-isobutyl-5,8-diketo-4-methyl-3-oxa-6,9-diazatricyclo[7.3.0.02,6]dodecan-4-yl]-7-methyl-6,6a,8,9-tetrahydro-4H-indolo[4,3-fg]quinoline-9-carboxamide	InChI=1S/C30H37N5O5/c1-16(2)11-23-27(37)34-10-6-9-24(34)30(39)35(23)28(38)29(3,40-30)32-26(36)18-12-20-19-7-5-8-21-25(19)17(14-31-21)13-22(20)33(4)15-18/h5,7-8,12,14,16,18,22-24,31,39H,6,9-11,13,15H2,1-4H3,(H,32,36)/t18-,22-,23+,24+,29-,30+/m1/s1	NESVMZOPWPCFAU-ZPRCMDFASA-N	1.800	547.279	C30H37N5O5	547.600	CC(C)CC1C(=O)N2CCCC2C3(N1C(=O)C(O3)(C)NC(=O)C4CN(C5CC6=CNC7=CC=CC(=C67)C5=C4)C)O	CC(C)C[C@H]1C(=O)N2CCC[C@H]2[C@]3(N1C(=O)[C@](O3)(C)NC(=O)[C@H]4CN([C@@H]5CC6=CNC7=CC=CC(=C67)C5=C4)C)O	118	547.279	0	40	6	0	0	0	0	1	-1	1 5 255	TRUE	0	C:\Users\qiang\Documents\Schrodinger\QIKPROP_3	QIKPROP_3-out.maegz	1			10 36 8 10 37 8 11 41 5 13 20 6 12 2 6 23 25 5 24 58 5 32 34 8 32 38 8 33 34 8 33 37 8 34 36 8 36 39 8 38 40 8 39 40 8 17 8 6
5312724	2554	Structure2D_COMPOUND_CID_5312724.1	5312724	1	219	2	1	8	AAADceBwMAAAAAAAAAAAAAAAAAAAAAAAAAAAAAAAAAAAAAAAAAAAGgAACAAACACAgAACCAAAAgBIEACQCAgAAAAAAAAAAAEAAAAAABIAAAAAQAAEAAAAAAGIyKCAAAAAAAAAAAAAAAAAAAAAAAAAAAAAAA==	tridec-10-ynoic acid	10-tridecynoic acid	tridec-10-ynoic acid	tridec-10-ynoic acid	tridec-10-ynoic acid	tridec-10-ynoic acid	InChI=1S/C13H22O2/c1-2-3-4-5-6-7-8-9-10-11-12-13(14)15/h2,5-12H2,1H3,(H,14,15)	OJDWITZAURZUDE-UHFFFAOYSA-N		210.162	C13H22O2	210.310	CCC#CCCCCCCCCC(=O)O	CCC#CCCCCCCCCC(=O)O		210.162	0	15	0	0	0	0	0	1	-1	1 5 255	FALSE	0	C:\Users\qiang\Documents\Schrodinger\QIKPROP_3	QIKPROP_3-out.maegz	1	37.300	4.300
88506330	2555	PubChem_compound_text_Lauryl hydrogen sulfate_records.43	88506330	1	561	6	1	20	AAADcfB6OABAAAAAAAAAAAAAAABgAAAAAAAgQAAAAAAAAAAAAAAAHgAACAAADwDhgAYCAAMABICAAiBCADAAAAAgAAAACAAIAAgCAAIAAQADAAAEwACYAAOAwPAPgAAAAAAAAAAAAAAAAAAAAAAAAAAAAA==	2-[2-(6,6-dimethyl-2-bicyclo[3.1.1]hept-2-enyl)ethoxy]-N,N-diethyl-ethanamine;dodecyl hydrogen sulfate	2-[2-(6,6-dimethyl-2-bicyclo[3.1.1]hept-2-enyl)ethoxy]-N,N-diethylethanamine;sulfuric acid dodecyl ester	2-[2-(6,6-dimethyl-2-bicyclo[3.1.1]hept-2-enyl)ethoxy]-<I>N</I>,<I>N</I>-diethylethanamine;dodecyl hydrogen sulfate	2-[2-(6,6-dimethyl-2-bicyclo[3.1.1]hept-2-enyl)ethoxy]-N,N-diethylethanamine;dodecyl hydrogen sulfate	2-[2-(6,6-dimethyl-2-bicyclo[3.1.1]hept-2-enyl)ethoxy]-N,N-diethyl-ethanamine;dodecyl hydrogen sulfate	2-[2-(6,6-dimethyl-2-bicyclo[3.1.1]hept-2-enyl)ethoxy]ethyl-diethyl-amine;sulfuric acid lauryl ester	InChI=1S/C17H31NO.C12H26O4S/c1-5-18(6-2)10-12-19-11-9-14-7-8-15-13-16(14)17(15,3)4;1-2-3-4-5-6-7-8-9-10-11-12-16-17(13,14)15/h7,15-16H,5-6,8-13H2,1-4H3;2-12H2,1H3,(H,13,14,15)	CSNQMCPDWAQQHH-UHFFFAOYSA-N		531.396	C29H57NO5S	531.800	CCCCCCCCCCCCOS(=O)(=O)O.CCN(CC)CCOCCC1=CCC2CC1C2(C)C	CCCCCCCCCCCCOS(=O)(=O)O.CCN(CC)CCOCCC1=CCC2CC1C2(C)C		531.396	0	36	0	2	0	0	0	2	-1	1 5 255	TRUE	0	C:\Users\qiang\Documents\Schrodinger\QIKPROP_3	QIKPROP_3-out.maegz	43	84.400		10 11 3 9 12 3
105137	2556	Structure2D_COMPOUND_CID_105137.1	105137	1	1140	6	3	4	AAADcfB7uAAAAAAAAAAAAAAAAAAAAWLFgAA8YIEAAAAAAFjB8AAAHgAQCAAADSzBngQ+yPPJlgCoAzV3VAKCgCAxAiAI2aH4ZJkaYPrA0bWfYAhklgDcyAeYkMIOgAAAQAASAAAQAASAACQAAAAAAAAAAA==	(6aR,9R)-N-[(1S,2S,4R,7S)-2-hydroxy-7-isobutyl-4-methyl-5,8-dioxo-3-oxa-6,9-diazatricyclo[7.3.0.02,6]dodecan-4-yl]-7-methyl-6,6a,8,9-tetrahydro-4H-indolo[4,3-fg]quinoline-9-carboxamide	(6aR,9R)-N-[(1S,2S,4R,7S)-2-hydroxy-4-methyl-7-(2-methylpropyl)-5,8-dioxo-3-oxa-6,9-diazatricyclo[7.3.0.02,6]dodecan-4-yl]-7-methyl-6,6a,8,9-tetrahydro-4H-indolo[4,3-fg]quinoline-9-carboxamide	(6<I>a</I><I>R</I>,9<I>R</I>)-<I>N</I>-[(1<I>S</I>,2<I>S</I>,4<I>R</I>,7<I>S</I>)-2-hydroxy-4-methyl-7-(2-methylpropyl)-5,8-dioxo-3-oxa-6,9-diazatricyclo[7.3.0.0<SUP>2,6</SUP>]dodecan-4-yl]-7-methyl-6,6<I>a</I>,8,9-tetrahydro-4<I>H</I>-indolo[4,3-fg]quinoline-9-carboxamide	(6aR,9R)-N-[(1S,2S,4R,7S)-2-hydroxy-4-methyl-7-(2-methylpropyl)-5,8-dioxo-3-oxa-6,9-diazatricyclo[7.3.0.02,6]dodecan-4-yl]-7-methyl-6,6a,8,9-tetrahydro-4H-indolo[4,3-fg]quinoline-9-carboxamide	(6aR,9R)-7-methyl-N-[(1S,2S,4R,7S)-4-methyl-7-(2-methylpropyl)-2-oxidanyl-5,8-bis(oxidanylidene)-3-oxa-6,9-diazatricyclo[7.3.0.02,6]dodecan-4-yl]-6,6a,8,9-tetrahydro-4H-indolo[4,3-fg]quinoline-9-carboxamide	(6aR,9R)-N-[(1S,2S,4R,7S)-2-hydroxy-7-isobutyl-5,8-diketo-4-methyl-3-oxa-6,9-diazatricyclo[7.3.0.02,6]dodecan-4-yl]-7-methyl-6,6a,8,9-tetrahydro-4H-indolo[4,3-fg]quinoline-9-carboxamide	InChI=1S/C30H37N5O5/c1-16(2)11-23-27(37)34-10-6-9-24(34)30(39)35(23)28(38)29(3,40-30)32-26(36)18-12-20-19-7-5-8-21-25(19)17(14-31-21)13-22(20)33(4)15-18/h5,7-8,12,14,16,18,22-24,31,39H,6,9-11,13,15H2,1-4H3,(H,32,36)/t18-,22-,23+,24+,29-,30+/m1/s1	NESVMZOPWPCFAU-ZPRCMDFASA-N	1.800	547.279	C30H37N5O5	547.600	CC(C)CC1C(=O)N2CCCC2C3(N1C(=O)C(O3)(C)NC(=O)C4CN(C5CC6=CNC7=CC=CC(=C67)C5=C4)C)O	CC(C)C[C@H]1C(=O)N2CCC[C@H]2[C@]3(N1C(=O)[C@](O3)(C)NC(=O)[C@H]4CN([C@@H]5CC6=CNC7=CC=CC(=C67)C5=C4)C)O	118	547.279	0	40	6	0	0	0	0	1	-1	1 5 255	TRUE	0	C:\Users\qiang\Documents\Schrodinger\QIKPROP_3	QIKPROP_3-out.maegz	1			10 36 8 10 37 8 11 41 5 13 20 6 12 2 6 23 25 5 24 58 5 32 34 8 32 38 8 33 34 8 33 37 8 34 36 8 36 39 8 38 40 8 39 40 8 17 8 6
160529	2557	Structure2D_COMPOUND_CID_160529.1	160529	1	623	8	4	8	AAADcfB4PAAAAAAAAAAAAAAAAAAAAAAAAAAwYAAAAAAAAAABQAAAGgAACAAADQSAmAICBoAABgCIAoBQAAACCAAkIAAAiAEECMgMJzaGNBqAcWAl4BUIuQeI7OzOIAACCAAIAABAAAQQABAAAAAAAAAAAA==	1-[3-[[2,6-dihydroxy-4-methoxy-3-methyl-5-(2-methylpropanoyl)phenyl]methyl]-2,4-dihydroxy-6-methoxy-5-methyl-phenyl]-2-methyl-propan-1-one	1-[3-[[2,6-dihydroxy-4-methoxy-3-methyl-5-(2-methyl-1-oxopropyl)phenyl]methyl]-2,4-dihydroxy-6-methoxy-5-methylphenyl]-2-methyl-1-propanone	1-[3-[[2,6-dihydroxy-4-methoxy-3-methyl-5-(2-methylpropanoyl)phenyl]methyl]-2,4-dihydroxy-6-methoxy-5-methylphenyl]-2-methylpropan-1-one	1-[3-[[2,6-dihydroxy-4-methoxy-3-methyl-5-(2-methylpropanoyl)phenyl]methyl]-2,4-dihydroxy-6-methoxy-5-methylphenyl]-2-methylpropan-1-one	1-[2-methoxy-5-[[4-methoxy-3-methyl-5-(2-methylpropanoyl)-2,6-bis(oxidanyl)phenyl]methyl]-3-methyl-4,6-bis(oxidanyl)phenyl]-2-methyl-propan-1-one	1-[3-(2,6-dihydroxy-3-isobutyryl-4-methoxy-5-methyl-benzyl)-2,4-dihydroxy-6-methoxy-5-methyl-phenyl]-2-methyl-propan-1-one	InChI=1S/C25H32O8/c1-10(2)18(26)16-22(30)14(20(28)12(5)24(16)32-7)9-15-21(29)13(6)25(33-8)17(23(15)31)19(27)11(3)4/h10-11,28-31H,9H2,1-8H3	KPKGKOASFCAMGD-UHFFFAOYSA-N	5.600	460.210	C25H32O8	460.500	CC1=C(C(=C(C(=C1OC)C(=O)C(C)C)O)CC2=C(C(=C(C(=C2O)C)OC)C(=O)C(C)C)O)O	CC1=C(C(=C(C(=C1OC)C(=O)C(C)C)O)CC2=C(C(=C(C(=C2O)C)OC)C(=O)C(C)C)O)O	134	460.210	0	33	0	0	0	0	0	1	-1	1 5 255	FALSE	0	C:\Users\qiang\Documents\Schrodinger\QIKPROP_3	QIKPROP_3-out.maegz	1			10 14 8 10 16 8 11 15 8 11 17 8 12 14 8 12 20 8 13 15 8 13 21 8 16 18 8 17 19 8 18 20 8 19 21 8
23695331	2558	PubChem_compound_text_Lauryl hydrogen sulfate_records.35	23695331	1	551	11	0	33	AAADcfB4PCBAAAAAAAAAAAAAAAAAAAAAAAAAAAAAAAAAAAAAAAAAGgAAAAAACACggAICAAAABAAAAAAAADAAAAAAAAAAAAAAAAABAAIAAAACAAAEAAACAAGAwKAAAAAAAAAAAAAAAAAAAAAAAAAAAAAAAA==	sodium;2-[2-[2-[2-[2-[2-(2-dodecoxyethoxy)ethoxy]ethoxy]ethoxy]ethoxy]ethoxy]ethyl sulfate	sodium;2-[2-[2-[2-[2-[2-(2-dodecoxyethoxy)ethoxy]ethoxy]ethoxy]ethoxy]ethoxy]ethyl sulfate	sodium;2-[2-[2-[2-[2-[2-(2-dodecoxyethoxy)ethoxy]ethoxy]ethoxy]ethoxy]ethoxy]ethyl sulfate	sodium;2-[2-[2-[2-[2-[2-(2-dodecoxyethoxy)ethoxy]ethoxy]ethoxy]ethoxy]ethoxy]ethyl sulfate	sodium;2-[2-[2-[2-[2-[2-(2-dodecoxyethoxy)ethoxy]ethoxy]ethoxy]ethoxy]ethoxy]ethyl sulfate	sodium;2-[2-[2-[2-[2-[2-(2-lauryloxyethoxy)ethoxy]ethoxy]ethoxy]ethoxy]ethoxy]ethyl sulfate	InChI=1S/C26H54O11S.Na/c1-2-3-4-5-6-7-8-9-10-11-12-30-13-14-31-15-16-32-17-18-33-19-20-34-21-22-35-23-24-36-25-26-37-38(27,28)29;/h2-26H2,1H3,(H,27,28,29);/q;+1/p-1	JKKDGDPIWFJCJG-UHFFFAOYSA-M		596.321	C26H53NaO11S	596.700	CCCCCCCCCCCCOCCOCCOCCOCCOCCOCCOCCOS(=O)(=O)[O-].[Na+]	CCCCCCCCCCCCOCCOCCOCCOCCOCCOCCOCCOS(=O)(=O)[O-].[Na+]		596.321	0	39	0	0	0	0	0	2	1	1 5 255	FALSE	0	C:\Users\qiang\Documents\Schrodinger\QIKPROP_3	QIKPROP_3-out.maegz	35	139.000
160529	2559	Structure2D_COMPOUND_CID_160529.1	160529	1	623	8	4	8	AAADcfB4PAAAAAAAAAAAAAAAAAAAAAAAAAAwYAAAAAAAAAABQAAAGgAACAAADQSAmAICBoAABgCIAoBQAAACCAAkIAAAiAEECMgMJzaGNBqAcWAl4BUIuQeI7OzOIAACCAAIAABAAAQQABAAAAAAAAAAAA==	1-[3-[[2,6-dihydroxy-4-methoxy-3-methyl-5-(2-methylpropanoyl)phenyl]methyl]-2,4-dihydroxy-6-methoxy-5-methyl-phenyl]-2-methyl-propan-1-one	1-[3-[[2,6-dihydroxy-4-methoxy-3-methyl-5-(2-methyl-1-oxopropyl)phenyl]methyl]-2,4-dihydroxy-6-methoxy-5-methylphenyl]-2-methyl-1-propanone	1-[3-[[2,6-dihydroxy-4-methoxy-3-methyl-5-(2-methylpropanoyl)phenyl]methyl]-2,4-dihydroxy-6-methoxy-5-methylphenyl]-2-methylpropan-1-one	1-[3-[[2,6-dihydroxy-4-methoxy-3-methyl-5-(2-methylpropanoyl)phenyl]methyl]-2,4-dihydroxy-6-methoxy-5-methylphenyl]-2-methylpropan-1-one	1-[2-methoxy-5-[[4-methoxy-3-methyl-5-(2-methylpropanoyl)-2,6-bis(oxidanyl)phenyl]methyl]-3-methyl-4,6-bis(oxidanyl)phenyl]-2-methyl-propan-1-one	1-[3-(2,6-dihydroxy-3-isobutyryl-4-methoxy-5-methyl-benzyl)-2,4-dihydroxy-6-methoxy-5-methyl-phenyl]-2-methyl-propan-1-one	InChI=1S/C25H32O8/c1-10(2)18(26)16-22(30)14(20(28)12(5)24(16)32-7)9-15-21(29)13(6)25(33-8)17(23(15)31)19(27)11(3)4/h10-11,28-31H,9H2,1-8H3	KPKGKOASFCAMGD-UHFFFAOYSA-N	5.600	460.210	C25H32O8	460.500	CC1=C(C(=C(C(=C1OC)C(=O)C(C)C)O)CC2=C(C(=C(C(=C2O)C)OC)C(=O)C(C)C)O)O	CC1=C(C(=C(C(=C1OC)C(=O)C(C)C)O)CC2=C(C(=C(C(=C2O)C)OC)C(=O)C(C)C)O)O	134	460.210	0	33	0	0	0	0	0	1	-1	1 5 255	FALSE	0	C:\Users\qiang\Documents\Schrodinger\QIKPROP_3	QIKPROP_3-out.maegz	1			10 14 8 10 16 8 11 15 8 11 17 8 12 14 8 12 20 8 13 15 8 13 21 8 16 18 8 17 19 8 18 20 8 19 21 8
[truncated: 277 more columns]

## Sheet: Sheet2
Title	XP GScore	MMGBSA dG Bind	MMGBSA dG Bind Coulomb	MMGBSA dG Bind Covalent	MMGBSA dG Bind Hbond	MMGBSA dG Bind Lipo	MMGBSA dG Bind Packing	MMGBSA dG Bind SelfCont	MMGBSA dG Bind Solv GB	MMGBSA dG Bind vdW	RuleOfFive
94448	-12.744	-50.48	-52.7	0.9	-6.56	-16.76	0	0	55.53	-30.89	3
15698968	-11.596	-19.9	-101	2.37	-3.97	-17.64	-2.96	0	152.25	-48.95	3
15698968	-10.914	-7.58	-95.19	7.85	-5.28	-19.91	-3.07	0	155.05	-47.02	3
44257573	-10.823	-36.68	-26.95	5.51	-4.75	-19.92	-0.86	0	47.47	-37.17	3
15698968	-10.686	-0.2	-73.6	6.85	-4.52	-17.43	-2.88	0	141.65	-50.27	3
439512	-10.649	-18.7	-24	12.51	-4.39	-12.81	0	0	46.33	-36.35	2
15698968	-10.34	34.59	-135.35	9.06	-5.31	-15.51	-2.01	0	233	-49.29	3
15698968	-10.256	44.51	-137.38	9.95	-4.95	-16.28	-3.04	0	244.89	-48.69	3
124021	-9.751	-36.75	-35.18	7.9	-4.69	-11.72	-1.68	0	38.06	-29.44	1
15942881	-9.607	-5.17	59.41	7.24	-5.06	-10.84	0	0	-19.67	-36.25	2
15698968	-9.542	39.33	-114.17	7.26	-4.49	-13.13	-2.9	0	214.18	-47.42	3
85183002	-9.344	-47	-31.94	10.46	-4.51	-15.15	0	0	30.55	-36.42	3
124021	-9.257	-9.79	-61.42	8.53	-4.5	-11.17	-3.82	0	94.27	-31.66	1
157010667	-9.243	-50.89	-13.63	4.1	-4.06	-19.28	-0.18	0	17.02	-34.86	0
131751338	-9.235	-37.53	-30.11	5.61	-3.85	-15.39	0	0	41.5	-35.3	0
101415075	-9.146	-39.45	-31.84	1.77	-5.1	-6.54	0	0	16.16	-13.9	0
15698968	-9.038	67.26	-140.64	7.02	-4.05	-12.78	-0.66	0	265.7	-47.33	3
16196969	-8.989	-15.67	-30.41	4.3	-3.79	-14.43	0	0	49.96	-21.3	0
15698968	-8.787	87.37	-132.08	7.21	-4.2	-13.1	-2.88	0	283.17	-50.76	3
15698968	-8.787	5.74	-79.86	7.72	-4.64	-15.6	-2.92	0	153.24	-52.2	3
25128229	-8.615	-32.82	-25.11	5.43	-7.06	-7.34	0	0	39.29	-38.04	2
25128229	-8.403	-43	-33.96	5.23	-5.68	-8.05	0	0	39.08	-39.63	2
78070845	-8.308	-33.48	-14.72	2.13	-2.93	-16.38	0	0	36.91	-38.5	1
15698968	-8.27	64.68	-145.89	3.42	-3.38	-12.76	-2.99	0	275.79	-49.51	3
14135395	-8.216	-21.29	-20.86	6.26	-2.97	-15.83	0	0	46	-33.89	0
75046985	-8.187	-25.17	-9.29	6.98	-6.06	-9.61	0	0	23.19	-30.39	2
101591127	-8.158	-41.3	-2.45	3.76	-2.25	-16.31	-5.98	0	26.18	-44.25	1
15942881	-7.921	-18.55	12.99	1.39	-5.73	-8.24	0	0	11.39	-30.35	2
13857517	-7.819	-23.52	-23.65	9.47	-4.75	-16.89	0	0	36.04	-23.74	0
124021	-7.818	-12.4	-78.32	12.07	-6.22	-10.22	-0.27	0	101.1	-30.53	1
131752417	-7.71	-8.19	15.97	2.68	-5.09	-10.03	0	0	1.97	-13.69	1
78171387	-7.672	-8.2	-19.18	11.28	-4.64	-10.02	0	0	33.15	-18.79	0
66065	-7.669	-23.79	-15.37	6.88	-4.15	-10.98	-1.44	0	32.02	-30.76	0
16681750	-7.61	-22.05	18.88	3.72	-4.65	-15.36	-2.51	0	7.23	-29.36	0
16681750	-7.61	-22.05	18.88	3.72	-4.65	-15.36	-2.51	0	7.23	-29.36	0
44347795	-7.567	-26.19	2.01	2.4	-2.7	-16.29	-4.62	0	34.33	-41.33	1
131752417	-7.5	-13.36	5.26	5.82	-6.34	-9.12	0	0	18.41	-27.38	1
66065	-7.279	-26.45	-12.63	7.03	-4.14	-11.12	-1.4	0	27.12	-31.32	0
10508871	-7.187	-27.87	-19.09	6.39	-5.23	-14.16	0	0	48.78	-44.56	3
75046985	-7.172	-17.49	-12.3	3.08	-6.07	-8.84	0	0	36.7	-30.06	2
15613266	-7.152	-19.21	-24.08	7.14	-4.31	-8.04	0	0	26.99	-16.9	0
10259020	-7.072	-29.52	-26.84	1.64	-5.09	-5.65	0	0	44.75	-38.33	3
54692954	-7.07	5.44	-0.54	5.7	-1.86	-12.41	-1.73	0	53.58	-37.32	1
365614	-7.059	-27.2	-13.81	4.2	-3.91	-14.36	0	0	31.12	-30.44	0
121667	-6.984	-25.69	-27.4	3.22	-3.85	-7.86	0	0	32.16	-21.96	0
66065	-6.941	-3.33	-70.1	7.84	-4.73	-9.09	-0.51	0	109.46	-36.2	0
66065	-6.941	-3.33	-70.1	7.84	-4.73	-9.09	-0.51	0	109.46	-36.2	0
145458422	-6.921	-12.88	22.94	5.54	-3.23	-18.48	-4.15	0	30.97	-46.46	1
44347795	-6.801	-26.88	11.62	2.93	-2.71	-14.57	-0.26	0	8.67	-32.55	1
247022	-6.706	-43.16	-6.58	2.82	-1.4	-20.75	0	0	17.7	-34.96	0
73419	-6.659	-39.91	14.91	1.6	-1.83	-20.85	0	0	6.89	-40.62	0
2088	-6.559	12.36	48.84	1.91	-4.32	-2.25	0	0	-8.32	-23.5	1
101591127	-6.529	-16.08	-4.25	1.78	-2.43	-17.51	-6.11	0	50.71	-38.28	1
131752768	-6.519	-35.12	5.28	2.55	-3.03	-16.54	-1.29	0	8.56	-30.66	0
160529	-6.497	-12.33	-63.08	5.16	-1.34	-14.76	-1.96	0	116.2	-52.54	0
145458201	-6.467	-27.81	-5.73	8.41	-3.28	-8.77	0	0	15	-33.45	1
5470308	-6.455	-39.82	-8.82	1.73	-1.2	-18.68	0	0	18.51	-31.36	0
443872	-6.451	-35.27	-23.38	3.98	-1.24	-17.25	0	0	36.88	-34.26	0
145458422	-6.409	-0.52	22.51	6.66	-1.9	-17.46	-3.1	0	40.48	-47.7	1
12989303	-6.34	-16.54	-47.88	0.32	-1.19	-9.93	-0.73	0	64.14	-21.27	0
76807	-6.142	-11.23	15.24	4.4	-1.33	-11.58	0	0	13.24	-31.19	0
76807	-6.142	-11.23	15.24	4.4	-1.33	-11.58	0	0	13.24	-31.19	0
5281707	-6.136	-23.4	-37.66	0.25	-0.39	-10.35	-14.68	0	65.16	-25.72	0
83856	-6.105	-48.73	19.47	1.82	-1.78	-10.93	-3.03	0	-18.42	-35.87	0
145456451	-6.104	-0.87	12.73	5.53	-4.17	-16.21	-2.2	0	41.48	-38.02	0
10421811	-6.081	-49.69	-24.29	5.51	-4.16	-15.53	-4.17	0	23.68	-30.73	0
2088	-6.08	38.3	88.88	6.25	-5.33	-3.04	0	0	-35.86	-12.6	1
365614	-6.006	-33.16	-29.39	0.14	-2.47	-13.51	0	0	44.08	-32	0
3247037	-5.998	-47.96	-10.22	4.85	-4.9	-18.75	0	0	17.66	-36.59	0
66065	-5.97	3.74	-75.03	8.71	-4.36	-9.2	-0.59	0	119.32	-35.1	0
66065	-5.97	3.74	-75.03	8.71	-4.36	-9.2	-0.59	0	119.32	-35.1	0
85261327	-5.9	-5.18	11.3	2.76	-2.15	-19.13	-1.08	0	49.78	-46.66	1
443198	-5.881	-5.94	26.31	6.81	-6.11	-4.95	0	0	-12.79	-15.2	0
45266761	-5.878	-11.05	11.82	0.06	-3.23	-6.22	0	0	4.11	-17.6	0
11954124	-5.864	-24.83	-10.89	0.71	-1.08	-10.67	-1.58	0	20.06	-21.39	0
101415075	-5.857	-19.28	-20.59	0.7	-4.22	-7.81	0	0	30.64	-18.01	0
103565300	-5.812	-35.15	-29.94	5.22	-3.22	-19.69	0	0	49.94	-37.46	0
90479478	-5.794	-43.12	26.95	6.65	-1.41	-14.23	-2.27	0	-13.42	-45.39	0
85086233	-5.7	-28.86	-21.87	0.25	-1.58	-12.13	0	0	36.38	-29.9	0
656816	-5.62	-40.13	-10.05	5.28	-4.77	-16.66	0	0	16.96	-30.88	0
145458201	-5.562	-13.96	-7.59	7.89	-5.19	-6.93	0	0	32.85	-35	1
66520	-5.44	15.9	28.61	1.05	-3.26	-2.42	-1.65	0	17.59	-24.02	0
76807	-5.423	19.53	13.39	4.54	-3.16	-8.75	0	0	44.08	-30.57	0
76807	-5.423	19.53	13.39	4.54	-3.16	-8.75	0	0	44.08	-30.57	0
145456451	-5.391	-26.02	31.12	0.85	-1.65	-16.77	-1.21	0	5.94	-44.31	0
5281707	-5.336	-30.54	-12.88	1.8	-1.81	-9	-6.02	0	26.86	-29.49	0
79019	-5.315	-23.67	-9.95	0.49	-2.92	-5.81	0	0	9.95	-15.44	0
66520	-5.298	52.43	2.36	2.13	-3.63	-1.08	-1.66	0	79.84	-25.53	0
5403	-5.286	-27.31	-2.91	7.78	-2.84	-9.49	0	0	5.9	-25.75	0
90479478	-5.261	-17.34	-0.16	8.24	-0.21	-13.66	-3.23	0	36.41	-44.72	0
442793	-5.244	-37.28	-23.01	1.83	-3.28	-17.67	-0.88	0	45.83	-40.1	0
101150699	-5.217	-15.97	-7.45	4.69	-1.07	-16.48	-6.15	0	60.93	-50.43	2
129626610	-5.211	-43.42	2.06	1.04	-0.32	-25.21	0	0	23.86	-44.85	1
70703	-5.122	0.2	33.46	1.14	-2.54	-4.73	0	0	-8.91	-18.2	0
70703	-5.122	0.2	33.46	1.14	-2.54	-4.73	0	0	-8.91	-18.2	0
151152	-5.11	10.09	22.18	1.22	-2.65	-1.97	0	0	6.21	-14.9	0
105137	-5.099	-21.2	-6.14	11.79	-0.57	-19.85	-1.49	0	49.89	-54.83	1
12989303	-5.085	-23.01	-11.94	0.3	-2.25	-13.82	-1.49	0	29.84	-23.64	0
656816	-5.082	-33.32	-21.1	4.47	-4.95	-15.57	0	0	39.99	-36.17	0
5403	-5.061	7.11	-51.83	1.77	-2.64	-8.53	-0.61	0	93.09	-24.14	0
442270	-5.037	-30.6	-15.38	0.5	-1.22	-12.83	0	0	25.36	-27.02	0
5282976	-5.026	-35.54	-12.64	1.73	-1.5	-12.41	0	0	18.49	-29.21	0
3726592	-4.994	-27.22	-18	0.41	-0.53	-16.88	-2.13	0	51.14	-41.24	1
10421811	-4.991	-41.97	-31.73	4.65	-3.76	-15.75	-3.16	0	36.33	-28.54	0
12989303	-4.927	-28.24	-17.16	5.69	-2.83	-12.7	-1.97	0	20.68	-19.94	0
8143	-4.907	-21.58	-6.08	0.92	-0.84	-10.71	0	0	16.99	-21.87	0
83856	-4.891	-33.63	-5.47	-0.24	-0.32	-19.17	-3.12	0	36.95	-42.26	0
441970	-4.835	-23.28	-6.84	4.87	-1.19	-8.38	-5.49	0	26.98	-33.22	0
3000518	-4.83	-23.81	-13.75	2.35	-1.32	-11.6	0	0	29.49	-28.98	0
85220065	-4.811	-23.41	-8.36	3.87	-1.12	-16.22	0	0	41.6	-43.17	2
131751275	-4.792	-29.94	-11.04	4.22	-0.67	-25.28	0	0	42.71	-39.89	1
5281707	-4.785	1.48	-77.04	2.29	-2.46	-3.05	-0.83	0	113.04	-30.48	0
3247037	-4.774	-24.13	-22.44	4.64	-4.17	-17.96	0	0	48.71	-32.91	0
311	-4.773	62.48	162.46	6.58	-4.77	-2.67	0	0	-73.84	-25.27	0
54692954	-4.769	-29.78	-17.81	4.78	-2.13	-14.65	-1.73	0	34.53	-32.78	1
441300	-4.763	-26.61	-20.13	4.01	-2.93	-12.52	-0.05	0	35.48	-30.47	0
3554670	-4.756	-39.07	-27.25	0.15	-2.68	-10.64	0	0	34.88	-33.52	0
160355	-4.708	-17.42	-11.5	9.13	-2.86	-16.13	-1.83	0	41.68	-35.92	0
21145051	-4.669	38.02	96.13	1.85	-3.5	-4.55	0	0	-30.32	-21.59	0
4091	-4.632	-13.28	-51.68	1.26	-1.96	-2.59	0	0	57.34	-15.65	0
443198	-4.618	16.45	51.92	3.58	-4.74	-4.33	0	0	-5.35	-24.65	0
16	-4.582	-24.19	-17.04	2.72	-1.08	-9.85	0	0	26.11	-25.04	0
12989303	-4.572	9.05	-43.24	0.31	-1.71	-7.62	-0.44	0	86.44	-24.69	0
365614	-4.475	-32.24	-20.21	3.12	-2.7	-16.48	0	0	41.2	-37.16	0
61913	-4.461	-24.38	-17.62	1.73	-1.65	-17.25	0	0	48.97	-38.55	0
24761	-4.461	-24.38	-17.62	1.73	-1.65	-17.25	0	0	48.97	-38.55	0
9885776	-4.431	-27.35	-20.2	1.74	-1.93	-17.32	0	0	51.74	-41.38	0
10559369	-4.429	-22.45	10.3	0	-1.29	-7.22	0	0	2.03	-26.28	0
90363	-4.427	-32.44	-2.93	2.93	-0.51	-10.37	-2.65	0	8.9	-27.82	0
25745	-4.398	-32.24	-5.42	3.25	-1.22	-20.65	0	0	41.97	-50.18	0
54692954	-4.379	-4.76	-2.74	5.81	-1.88	-12.4	-1.74	0	47.13	-38.94	1
94176	-4.362	-9.73	-10.6	1.27	-3.16	-3.14	0	0	21.88	-15.97	0
5326	-4.349	-17.31	-2.71	5.02	-0.94	-8.64	-0.71	0	26.67	-36.01	0
17083	-4.325	-26.45	23.13	4.44	-1.88	-13.42	0	0	-8.24	-30.48	0
3034380	-4.201	-20.01	-0.99	5.47	-0.39	-22.28	-3.43	0	38.15	-36.53	1
11954124	-4.195	2.82	-56.46	-0.05	-1.61	-4.08	-0.91	0	89.5	-23.57	0
129626610	-4.076	-21.47	-10.57	4.06	-1.29	-18.01	0	0	39.29	-34.95	1
160355	-4.074	-39.08	64.83	6.51	-2.7	-15.98	-2.12	0	-49.43	-40.19	0
132940870	-4.057	-28.25	2.42	1.56	-0.96	-16.32	0	0	16.47	-31.4	0
132940870	-3.951	-30.49	-11.73	1.99	-0.61	-17.59	0	0	31.46	-34.02	0
21678648	-3.879	-30.12	-1.13	1.81	-0.04	-19.02	-4.46	0	27.28	-34.57	0
5283312	-3.879	-14.86	-10.26	0.89	-1.02	-5.67	0	0	20.67	-19.47	0
222656	-3.817	32.72	90.47	1.03	-3.42	-1.19	0	0	-36.55	-17.62	0
78202	-3.811	-34.24	-2.61	2.3	-0.57	-16.75	0	0	19.65	-36.25	1
441300	-3.805	-33.64	45.93	4.58	-1.62	-12.78	-1.96	0	-40.87	-26.92	0
23674622	-3.749	-38.45	-19.29	2.45	-1.76	-18.39	0	0	40.13	-41.59	0
441371	-3.699	-22.29	-19.91	9.02	-2.33	-21.06	0	0	61.49	-49.49	2
5796	-3.639	-32.5	-10.4	0.29	-1.03	-14.19	-0.01	0	24.88	-32.04	0
104150	-3.54	-28.17	-5.82	2.02	-0.56	-12.05	0	0	18.84	-30.6	0
5326	-3.505	-3.52	53.47	2.6	-2.6	-8.15	-1.51	0	-18.12	-29.22	0
4091	-3.437	-10.73	-22.75	3.84	-2.69	-2.82	0	0	29.28	-15.59	0
24798717	-3.362	-18.98	5.96	2.23	-1.81	-17.29	0	0	35.25	-43.32	0
443437	-3.343	-20.4	-14.69	3.4	-0.62	-11.2	0	0	28.37	-25.66	0
46174179	-3.29	-45.5	-29.65	15.89	-4.26	-18.27	0	0	48.97	-58.19	1
101150699	-3.241	16.32	-38.35	11.4	-0.68	-11.87	-2.52	0	117.38	-59.04	2
10221437	-3.159	-21.96	-12.05	-0.72	-0.66	-13.8	0	0	40.04	-34.76	0
67136	-3.051	-23.71	-17.52	-0.65	-2.74	-4.23	-1.12	0	30.53	-27.98	1
5280498	-2.984	39.89	96.18	0.66	-2.91	-3.2	0	0	-33.39	-17.45	0
88506330	-2.923	-28.75	-13.02	0.26	-0.78	-15.46	0	0	33.26	-33.01	0
23062203	-2.783	-16.95	28.96	2.6	-1.22	-16.42	0	0	7.69	-38.54	1
105137	-2.736	-2.83	34.58	3.59	-1.09	-10.5	-1.42	0	13.85	-41.83	1
23665884	-2.68	-14.33	-18.09	4.74	-1.71	-15.08	0	0	51.91	-36.09	0
23682204	-2.637	-20.87	-18.22	3.43	-1.19	-19.12	0	0	54.98	-40.75	0
18336	-2.5	-27.48	-13.45	2.53	-1.22	-18.7	0	0	48.58	-45.21	0
32912	-2.496	16.84	42.18	7.71	-3.1	-18.4	0	0	20.88	-32.42	1
11703755	-2.471	-11.48	-18.28	4.73	-1.2	-13.58	0	0	54.25	-37.39	0
23700838	-2.471	-11.47	-18.28	4.73	-1.2	-13.58	0	0	54.25	-37.39	0
106679	-2.471	-11.48	-18.28	4.73	-1.2	-13.58	0	0	54.25	-37.39	0
4329331	-2.471	-11.48	-18.28	4.73	-1.2	-13.58	0	0	54.25	-37.39	0
8910	-2.471	-11.48	-18.28	4.73	-1.2	-13.58	0	0	54.25	-37.39	0
78449	-2.471	-11.48	-18.28	4.73	-1.2	-13.58	0	0	54.25	-37.39	0
103193	-2.471	-11.48	-18.28	4.73	-1.2	-13.58	0	0	54.25	-37.39	0
87078381	-2.471	-11.48	-18.28	4.73	-1.2	-13.58	0	0	54.25	-37.39	0
87119956	-2.471	-11.48	-18.28	4.73	-1.2	-13.58	0	0	54.25	-37.39	0
129643902	-2.471	-11.48	-18.28	4.73	-1.2	-13.58	0	0	54.25	-37.39	0
5312485	-2.41	-17.3	26.41	4.74	-1.6	-15.82	0	0	8.7	-39.72	1
160529	-2.287	35.36	-76.89	4.22	-1.24	-13.7	-0.28	0	161.79	-38.55	0
61570	-1.981	-19.17	-16.86	1.52	-1.22	-13.66	0	0	47.05	-36	0
6330930	-1.981	-19.17	-16.86	1.52	-1.22	-13.66	0	0	47.05	-36	0
106678	-1.981	-19.17	-16.86	1.52	-1.22	-13.66	0	0	47.05	-36	0
106235	-1.981	-19.17	-16.86	1.52	-1.22	-13.66	0	0	47.05	-36	0
5312307	-1.981	-12.25	28.38	2.08	-1.62	-20.07	0	0	21.62	-42.65	1
8778	-1.847	-14.18	-16.99	3.12	-1.21	-11.44	0	0	48.11	-35.78	0
8777	-1.847	-14.18	-16.99	3.12	-1.21	-11.44	0	0	48.11	-35.78	0
161348	-1.833	-18.52	-17.03	2.68	-1.22	-13.53	0	0	46.5	-35.91	0
21909502	-1.833	-18.52	-17.03	2.68	-1.22	-13.53	0	0	46.5	-35.91	0
167546	-1.833	-18.52	-17.03	2.68	-1.22	-13.53	0	0	46.5	-35.91	0
3423265	-1.828	-11.45	-14.43	2.19	-0.7	-14.12	0	0	51.6	-35.99	0
105137	-1.764	-27.99	-10.15	2.89	-0.91	-15.82	-2.58	0	44.21	-45.63	1
71587146	-1.711	-18.76	-17.27	2.77	-1.22	-13.73	0	0	47.24	-36.55	0
54691339	-1.646	13.38	-47.23	14.6	-2.9	-15.52	0	0	106.58	-42.15	0
71587016	-1.557	-14.46	-13.76	0.8	-0.79	-13.7	0	0	51.46	-38.47	0
5312447	-1.457	-16.72	25.98	2.57	-1.49	-15.32	0	0	11.24	-39.69	1
22237174	-1.055	-33.15	67.27	1.16	0	-15.11	-0.02	0	-52.9	-33.55
52927088	-1.007	-20.24	68.31	6.51	-2.24	-18.03	0	0	-24.15	-50.65	2
88506330	-0.975	-27.35	3.5	0.29	-0.06	-18.81	0	0	19.53	-31.8	0
160529	-0.808	0.74	-52.25	1.17	-0.25	-13.56	-3.11	0	108.66	-39.93	0
5312724	-0.532	-11.57	28.47	4.96	-1.15	-15.52	0	0	8.48	-36.81	0
160529	1.01	41.45	-91.84	6.03	-1.42	-15.57	-0.24	0	186.39	-41.89	0
23695331	1.063	-30.6	-42.32	9.88	-2.35	-15.91	0	0	69.12	-49.04	2
